# Supplementary material for: 2-[Hy­droxy(2-meth­oxy­phenyl)methyl]acrylonitrile
Source: Acta Crystallogr Sect E Struct Rep Online. 2012 Jul 18;68(Pt 8):o2467. doi: 10.1107/S1600536812031728 (PMC3414923; doi:10.1107/S1600536812031728)
Supplement: Supplementary file 1 [file e-68-o2467-sup1.cif]

##############################################################################
#                                                                            #
# This CIF contains the data in a paper accepted for publication in          #
# Acta Crystallographica Section E. It conforms to the requirements of       #
# Notes for Authors for Acta Crystallographica Section E, and has been       #
# peer reviewed under the auspices of the IUCr Commission on Journals.       #
#                                                                            #
# Full details of the Crystallographic Information File format               #
# are given in the paper "The Crystallographic Information File (CIF):       #
# a New Standard Archive File for Crystallography" by S. R. Hall, F. H.      #
# Allen and I. D. Brown [Acta Cryst. (1991), A47, 655-685].                  #
#                                                                            #
# The current version of the core CIF dictionary is obtainable from          #
# ftp://ftp.iucr.org/pub/cif_core.dic.                                       #
#                                                                            #
# Software is freely available for graphical display of the structure(s)     #
# in this CIF. For information consult the CIF software page                 #
# http://www.iucr.org/resources/cif/software.                                #
#                                                                            #
# This file may be used for bona fide research purposes within the           #
# scientific community so long as proper attribution is given to the journal # 
# article from which it was obtained.                                        #
#                                                                            #
##############################################################################
data_global
_audit_creation_method     SHELXL-97
_journal_date_recd_electronic     2012-07-09
_journal_date_accepted     2012-07-11
_journal_name_full     'Acta Crystallographica, Section E'
_journal_year     2012
_journal_volume     68
_journal_issue      8
_journal_page_first     o2467
_journal_page_last     o2467
_journal_paper_category     QO
_journal_paper_doi     10.1107/S1600536812031728
_journal_coeditor_code     SJ5256
_publ_contact_author_name     'S. Murugavel'
_publ_contact_author_address
;
Department of Physics
Thanthai Periyar Government Institute of Technology
Vellore 632 002
India
;
_publ_contact_author_email     smurugavel27@gmail.com
_publ_contact_author_fax     '0416 091 2266652'
_publ_contact_author_phone     '091 9790084145'
_publ_section_title
;
2-[Hydroxy(2-methoxyphenyl)methyl]acrylonitrile
;
loop_
    _publ_author_name
    _publ_author_footnote
    _publ_author_address
    'Bakthadoss, M.'
;
Additional correspondence author, e-mail: bhakthadoss@yahoo.com.
;
;
Department of Organic Chemistry
University of Madras
Maraimalai Campus
Chennai 600 025
India
;
    'Selvakumar, R.' ?
;
Department of Organic Chemistry
University of Madras
Maraimalai Campus
Chennai 600 025
India
;
    'Madhanraj, R.' ?
;
Department of Physics
Ranipettai Engineering College
Thenkadappathangal
Walaja 632 513
India
;
    'Murugavel, S.' ?
;
Department of Physics
Thanthai Periyar Government Institute of Technology
Vellore 632 002
India
;
data_I
_audit_creation_method     SHELXL97
_chemical_name_systematic
;
2-[Hydroxy(2-methoxyphenyl)methyl]acrylonitrile
;
_chemical_name_common     ?
_chemical_formula_moiety     'C11 H11 N O2'
_chemical_formula_sum     'C11 H11 N O2'
_chemical_formula_iupac     'C11 H11 N O2'
_chemical_formula_weight     189.21
_chemical_melting_point     ?
_symmetry_cell_setting     triclinic
_symmetry_space_group_name_H-M     'P -1'
_symmetry_space_group_name_Hall     '-P 1'
loop_
    _symmetry_equiv_pos_as_xyz
    'x, y, z'
    '-x, -y, -z'
_cell_length_a     6.9063(4)
_cell_length_b     8.7085(4)
_cell_length_c     11.7294(6)
_cell_angle_alpha     94.864(3)
_cell_angle_beta     98.013(3)
_cell_angle_gamma     106.579(2)
_cell_volume     663.73(6)
_cell_formula_units_Z     2
_cell_measurement_reflns_used     3700
_cell_measurement_theta_min     2.5
_cell_measurement_theta_max     29.5
_cell_measurement_temperature     293(2)
_exptl_crystal_description     block
_exptl_crystal_colour     colourless
_exptl_crystal_size_max     0.25
_exptl_crystal_size_mid     0.23
_exptl_crystal_size_min     0.17
_exptl_crystal_density_diffrn     0.947
_exptl_crystal_density_meas     ?
_exptl_crystal_density_method     'not measured'
_exptl_crystal_F_000     200
_exptl_absorpt_coefficient_mu     0.066
_exptl_absorpt_correction_type     multi-scan
_exptl_absorpt_process_details     '(SADABS; Sheldrick, 1996)'
_exptl_absorpt_correction_T_min     0.984
_exptl_absorpt_correction_T_max     0.989
_exptl_special_details     ?
_diffrn_ambient_temperature     293(2)
_diffrn_radiation_type     MoK\a
_diffrn_radiation_wavelength     0.71073
_diffrn_radiation_source     'fine-focus sealed tube'
_diffrn_radiation_monochromator     graphite
_diffrn_measurement_device_type     'Bruker APEXII CCD'
_diffrn_measurement_method     \w
_diffrn_detector_area_resol_mean     10.0
_diffrn_reflns_number     14371
_diffrn_reflns_av_R_equivalents     0.0238
_diffrn_reflns_av_sigmaI/netI     0.0227
_diffrn_reflns_theta_min     2.46
_diffrn_reflns_theta_max     29.50
_diffrn_reflns_theta_full     29.50
_diffrn_measured_fraction_theta_max     0.991
_diffrn_measured_fraction_theta_full     0.991
_diffrn_reflns_limit_h_min     -9
_diffrn_reflns_limit_h_max     9
_diffrn_reflns_limit_k_min     -11
_diffrn_reflns_limit_k_max     12
_diffrn_reflns_limit_l_min     -16
_diffrn_reflns_limit_l_max     14
_diffrn_standards_number     0
_diffrn_standards_interval_count     .
_diffrn_standards_interval_time     .
_diffrn_standards_decay_%     .
_refine_special_details
;
Refinement of <i>F</i>^2^ against ALL reflections. The weighted <i>R</i>-factor
<i>wR</i> and goodness of fit <i>S</i> are based on <i>F</i>^2^, conventional
<i>R</i>-factors <i>R</i> are based on <i>F</i>, with <i>F</i> set to zero for
negative <i>F</i>^2^. The threshold expression of <i>F</i>^2^ >
\s(<i>F</i>^2^) is used only for calculating <i>R</i>-factors(gt) <i>etc</i>.
and is not relevant to the choice of reflections for refinement.
<i>R</i>-factors based on <i>F</i>^2^ are statistically about twice as large
as those based on <i>F</i>, and <i>R</i>-factors based on ALL data will be
even larger.
;
_reflns_number_total     3667
_reflns_number_gt     2302
_reflns_threshold_expression     I>2\s(I)
_refine_ls_structure_factor_coef     Fsqd
_refine_ls_matrix_type     full
_refine_ls_R_factor_all     0.0828
_refine_ls_R_factor_gt     0.0603
_refine_ls_wR_factor_gt     0.1963
_refine_ls_wR_factor_ref     0.2147
_refine_ls_goodness_of_fit_ref     1.077
_refine_ls_restrained_S_all     1.077
_refine_ls_number_reflns     3667
_refine_ls_number_parameters     128
_refine_ls_number_restraints     0
_refine_ls_hydrogen_treatment     constr
_refine_ls_weighting_scheme     calc
_refine_ls_weighting_details
               'calc w = 1/[\s^2^(Fo^2^)+(0.1283P)^2^] where P=(Fo^2^+2Fc^2^)/3'
_atom_sites_solution_hydrogens     geom
_atom_sites_solution_primary     direct
_atom_sites_solution_secondary     difmap
_refine_ls_shift/su_max     0.000
_refine_ls_shift/su_mean     0.000
_refine_diff_density_max     0.369
_refine_diff_density_min     -0.166
_refine_ls_extinction_method     none
_refine_ls_extinction_coef     ?
loop_
    _atom_type_symbol
    _atom_type_description
    _atom_type_scat_dispersion_real
    _atom_type_scat_dispersion_imag
    _atom_type_scat_source
    'C' 'C' 0.0033 0.0016
                         'International Tables Vol C Tables 4.2.6.8 and 6.1.1.4'
    'H' 'H' 0.0000 0.0000
                         'International Tables Vol C Tables 4.2.6.8 and 6.1.1.4'
    'N' 'N' 0.0061 0.0033
                         'International Tables Vol C Tables 4.2.6.8 and 6.1.1.4'
    'O' 'O' 0.0106 0.0060
                         'International Tables Vol C Tables 4.2.6.8 and 6.1.1.4'
_computing_data_collection     'APEX2 (Bruker, 2004)'
_computing_cell_refinement     'APEX2 and SAINT (Bruker, 2004)'
_computing_data_reduction     'SAINT and XPREP (Bruker, 2004)'
_computing_structure_solution     'SHELXS97 (Sheldrick, 2008)'
_computing_structure_refinement     'SHELXL97 (Sheldrick, 2008)'
_computing_molecular_graphics     'ORTEP-3 (Farrugia (1997)'
_computing_publication_material
;
SHELXL97 (Sheldrick, 2008) and PLATON (Spek, 2009)
;
loop_
    _atom_site_type_symbol
    _atom_site_label
    _atom_site_fract_x
    _atom_site_fract_y
    _atom_site_fract_z
    _atom_site_U_iso_or_equiv
    _atom_site_adp_type
    _atom_site_calc_flag
    _atom_site_refinement_flags
    _atom_site_occupancy
    _atom_site_symmetry_multiplicity
    _atom_site_disorder_assembly
    _atom_site_disorder_group
    C C6 0.40136(19) 0.02493(15) 0.23097(11) 0.0512(3) Uani d . 1 1 . .
    O O1 0.32726(19) 0.20317(15) 0.10146(8) 0.0785(4) Uani d . 1 1 . .
    H H1A 0.2641 0.2678 0.0867 0.118 Uiso calc R 1 1 . .
    C C8 0.3411(2) 0.28106(17) 0.30328(11) 0.0594(4) Uani d . 1 1 . .
    C C7 0.2833(2) 0.14393(17) 0.20547(11) 0.0553(3) Uani d . 1 1 . .
    H H7 0.1361 0.0880 0.1962 0.066 Uiso calc R 1 1 . .
    O O2 0.19770(18) -0.05952(14) 0.37012(10) 0.0761(4) Uani d . 1 1 . .
    C C5 0.3559(2) -0.07361(16) 0.31777(12) 0.0586(4) Uani d . 1 1 . .
    C C1 0.5551(2) 0.01363(17) 0.17103(14) 0.0634(4) Uani d . 1 1 . .
    H H1 0.5839 0.0773 0.1121 0.076 Uiso calc R 1 1 . .
    C C4 0.4708(3) -0.17723(18) 0.34459(16) 0.0765(5) Uani d . 1 1 . .
    H H4 0.4429 -0.2416 0.4032 0.092 Uiso calc R 1 1 . .
    C C3 0.6255(3) -0.1844(2) 0.2844(2) 0.0878(6) Uani d . 1 1 . .
    H H3 0.7026 -0.2534 0.3031 0.105 Uiso calc R 1 1 . .
    C C9 0.5538(3) 0.37095(19) 0.33066(14) 0.0711(4) Uani d . 1 1 . .
    C C2 0.6680(3) -0.0914(2) 0.1970(2) 0.0828(5) Uani d . 1 1 . .
    H H2 0.7714 -0.0986 0.1557 0.099 Uiso calc R 1 1 . .
    C C11 0.1371(3) -0.1609(2) 0.45522(17) 0.0910(6) Uani d . 1 1 . .
    H H11A 0.1030 -0.2719 0.4222 0.136 Uiso calc R 1 1 . .
    H H11B 0.0195 -0.1415 0.4814 0.136 Uiso calc R 1 1 . .
    H H11C 0.2476 -0.1380 0.5197 0.136 Uiso calc R 1 1 . .
    C C10 0.2061(4) 0.3212(3) 0.36068(17) 0.0902(6) Uani d . 1 1 . .
    H H10A 0.2497 0.4086 0.4193 0.108 Uiso calc R 1 1 . .
    H H10B 0.0681 0.2620 0.3422 0.108 Uiso calc R 1 1 . .
    N N1 0.7246(3) 0.4399(2) 0.35287(19) 0.1078(6) Uani d . 1 1 . .
loop_
    _atom_site_aniso_label
    _atom_site_aniso_U_11
    _atom_site_aniso_U_22
    _atom_site_aniso_U_33
    _atom_site_aniso_U_12
    _atom_site_aniso_U_13
    _atom_site_aniso_U_23
    C6 0.0495(7) 0.0425(6) 0.0587(7) 0.0150(5) -0.0018(5) 0.0054(5)
    O1 0.1091(9) 0.1020(9) 0.0560(6) 0.0696(8) 0.0259(6) 0.0323(6)
    C8 0.0844(10) 0.0566(7) 0.0543(7) 0.0388(7) 0.0214(6) 0.0241(6)
    C7 0.0587(8) 0.0630(8) 0.0544(7) 0.0309(6) 0.0104(5) 0.0195(6)
    O2 0.0857(8) 0.0723(7) 0.0806(7) 0.0276(6) 0.0241(6) 0.0374(6)
    C5 0.0615(8) 0.0431(6) 0.0648(8) 0.0127(6) -0.0055(6) 0.0096(5)
    C1 0.0574(8) 0.0508(7) 0.0811(9) 0.0177(6) 0.0089(7) 0.0037(6)
    C4 0.0866(11) 0.0470(7) 0.0893(11) 0.0224(7) -0.0147(9) 0.0141(7)
    C3 0.0793(11) 0.0553(9) 0.1254(15) 0.0359(8) -0.0193(11) 0.0000(9)
    C9 0.0944(13) 0.0490(8) 0.0748(9) 0.0295(8) 0.0123(8) 0.0108(7)
    C2 0.0618(9) 0.0593(9) 0.1254(15) 0.0262(7) 0.0046(9) -0.0082(9)
    C11 0.1114(15) 0.0760(11) 0.0767(11) 0.0088(10) 0.0148(10) 0.0323(9)
    C10 0.1299(17) 0.0953(13) 0.0781(10) 0.0637(12) 0.0510(11) 0.0319(9)
    N1 0.1053(14) 0.0681(10) 0.1354(17) 0.0171(10) 0.0003(12) -0.0017(10)
_geom_special_details
;
All e.s.d.'s (except the e.s.d. in the dihedral angle between two l.s. planes)
are estimated using the full covariance matrix. The cell e.s.d.'s are taken
into account individually in the estimation of e.s.d.'s in distances, angles
and torsion angles; correlations between e.s.d.'s in cell parameters are only
used when they are defined by crystal symmetry. An approximate (isotropic)
treatment of cell e.s.d.'s is used for estimating e.s.d.'s involving l.s.
planes.
;
loop_
    _geom_bond_atom_site_label_1
    _geom_bond_atom_site_label_2
    _geom_bond_site_symmetry_2
    _geom_bond_distance
    _geom_bond_publ_flag
    C6 C1 . 1.374(2) ?
    C6 C5 . 1.3982(19) ?
    C6 C7 . 1.5149(16) ?
    O1 C7 . 1.4026(15) ?
    O1 H1A . 0.8200 ?
    C8 C10 . 1.329(2) ?
    C8 C9 . 1.429(3) ?
    C8 C7 . 1.507(2) ?
    C7 H7 . 0.9800 ?
    O2 C5 . 1.3549(19) ?
    O2 C11 . 1.4165(18) ?
    C5 C4 . 1.389(2) ?
    C1 C2 . 1.388(2) ?
    C1 H1 . 0.9300 ?
    C4 C3 . 1.373(3) ?
    C4 H4 . 0.9300 ?
    C3 C2 . 1.371(3) ?
    C3 H3 . 0.9300 ?
    C9 N1 . 1.142(2) ?
    C2 H2 . 0.9300 ?
    C11 H11A . 0.9600 ?
    C11 H11B . 0.9600 ?
    C11 H11C . 0.9600 ?
    C10 H10A . 0.9300 ?
    C10 H10B . 0.9300 ?
loop_
    _geom_angle_atom_site_label_1
    _geom_angle_atom_site_label_2
    _geom_angle_atom_site_label_3
    _geom_angle_site_symmetry_1
    _geom_angle_site_symmetry_3
    _geom_angle
    _geom_angle_publ_flag
    C1 C6 C5 . . 119.23(12) ?
    C1 C6 C7 . . 120.95(12) ?
    C5 C6 C7 . . 119.81(12) ?
    C7 O1 H1A . . 109.5 ?
    C10 C8 C9 . . 120.64(17) ?
    C10 C8 C7 . . 123.50(17) ?
    C9 C8 C7 . . 115.85(12) ?
    O1 C7 C8 . . 110.27(11) ?
    O1 C7 C6 . . 108.58(10) ?
    C8 C7 C6 . . 110.66(10) ?
    O1 C7 H7 . . 109.1 ?
    C8 C7 H7 . . 109.1 ?
    C6 C7 H7 . . 109.1 ?
    C5 O2 C11 . . 118.82(14) ?
    O2 C5 C4 . . 124.63(14) ?
    O2 C5 C6 . . 115.73(11) ?
    C4 C5 C6 . . 119.64(15) ?
    C6 C1 C2 . . 121.00(16) ?
    C6 C1 H1 . . 119.5 ?
    C2 C1 H1 . . 119.5 ?
    C3 C4 C5 . . 119.88(16) ?
    C3 C4 H4 . . 120.1 ?
    C5 C4 H4 . . 120.1 ?
    C2 C3 C4 . . 120.98(14) ?
    C2 C3 H3 . . 119.5 ?
    C4 C3 H3 . . 119.5 ?
    N1 C9 C8 . . 178.61(17) ?
    C3 C2 C1 . . 119.24(18) ?
    C3 C2 H2 . . 120.4 ?
    C1 C2 H2 . . 120.4 ?
    O2 C11 H11A . . 109.5 ?
    O2 C11 H11B . . 109.5 ?
    H11A C11 H11B . . 109.5 ?
    O2 C11 H11C . . 109.5 ?
    H11A C11 H11C . . 109.5 ?
    H11B C11 H11C . . 109.5 ?
    C8 C10 H10A . . 120.0 ?
    C8 C10 H10B . . 120.0 ?
    H10A C10 H10B . . 120.0 ?
loop_
    _geom_torsion_atom_site_label_1
    _geom_torsion_atom_site_label_2
    _geom_torsion_atom_site_label_3
    _geom_torsion_atom_site_label_4
    _geom_torsion_site_symmetry_1
    _geom_torsion_site_symmetry_2
    _geom_torsion_site_symmetry_3
    _geom_torsion_site_symmetry_4
    _geom_torsion
    _geom_torsion_publ_flag
    C10 C8 C7 O1 . . . . 116.07(15) ?
    C9 C8 C7 O1 . . . . -62.57(14) ?
    C10 C8 C7 C6 . . . . -123.79(15) ?
    C9 C8 C7 C6 . . . . 57.57(15) ?
    C1 C6 C7 O1 . . . . 12.72(18) ?
    C5 C6 C7 O1 . . . . -168.18(12) ?
    C1 C6 C7 C8 . . . . -108.43(14) ?
    C5 C6 C7 C8 . . . . 70.67(16) ?
    C11 O2 C5 C4 . . . . -2.7(2) ?
    C11 O2 C5 C6 . . . . 177.19(13) ?
    C1 C6 C5 O2 . . . . -177.78(12) ?
    C7 C6 C5 O2 . . . . 3.11(19) ?
    C1 C6 C5 C4 . . . . 2.1(2) ?
    C7 C6 C5 C4 . . . . -177.03(12) ?
    C5 C6 C1 C2 . . . . -1.3(2) ?
    C7 C6 C1 C2 . . . . 177.77(13) ?
    O2 C5 C4 C3 . . . . 178.66(14) ?
    C6 C5 C4 C3 . . . . -1.2(2) ?
    C5 C4 C3 C2 . . . . -0.5(3) ?
    C10 C8 C9 N1 . . . . 125(8) ?
    C7 C8 C9 N1 . . . . -56(8) ?
    C4 C3 C2 C1 . . . . 1.3(3) ?
    C6 C1 C2 C3 . . . . -0.3(2) ?
_iucr_refine_instructions_details
;
TITL MURUGAVELSM30 in P-1
CELL  0.71073   6.9063   8.7085  11.7294   94.864   98.013  106.579
ZERR     2.00   0.0004   0.0004   0.0006    0.003    0.003    0.002
LATT   1
SFAC  C    H    N    O
UNIT  22   22   2    4
MERG   2
FMAP   2
PLAN   20
ACTA
BOND
BOND   $H
CONF
WGHT     0.12830
L.S.  14
FVAR    15.93549
MOLE    1
C6    1    0.401368    0.024952    0.230968    11.00000    0.04948    0.04245 =
        0.05874    0.00549   -0.00172    0.01497
O1    4    0.327296    0.203190    0.101454    11.00000    0.10893    0.10201 =
        0.05591    0.03234    0.02591    0.06958
AFIX   83
H1A   2    0.264108    0.267782    0.086683    11.00000   -1.50000
AFIX    0
C8    1    0.341181    0.281071    0.303293    11.00000    0.08442    0.05650 =
        0.05423    0.02405    0.02141    0.03880
C7    1    0.283303    0.143938    0.205460    11.00000    0.05871    0.06293 =
        0.05439    0.01949    0.01042    0.03096
AFIX   13
H7    2    0.136094    0.087987    0.196223    11.00000   -1.20000
AFIX    0
O2    4    0.197711   -0.059513    0.370112    11.00000    0.08564    0.07228 =
        0.08052    0.03733    0.02412    0.02757
C5    1    0.355871   -0.073613    0.317774    11.00000    0.06152    0.04298 =
        0.06476    0.00959   -0.00554    0.01275
C1    1    0.555129    0.013639    0.171019    11.00000    0.05734    0.05088 =
        0.08112    0.00372    0.00896    0.01768
AFIX   43
H1    2    0.583958    0.077322    0.112114    11.00000   -1.20000
AFIX    0
C4    1    0.470779   -0.177253    0.344584    11.00000    0.08657    0.04698 =
        0.08937    0.01405   -0.01477    0.02249
AFIX   43
H4    2    0.442936   -0.241660    0.403195    11.00000   -1.20000
AFIX    0
C3    1    0.625522   -0.184410    0.284384    11.00000    0.07932    0.05523 =
        0.12536   -0.00018   -0.01942    0.03588
AFIX   43
H3    2    0.702637   -0.253374    0.303120    11.00000   -1.20000
AFIX    0
C9    1    0.553839    0.370943    0.330665    11.00000    0.09438    0.04904 =
        0.07469    0.01085    0.01233    0.02949
C2    1    0.668065   -0.091389    0.197044    11.00000    0.06179    0.05917 =
        0.12556   -0.00826    0.00451    0.02623
AFIX   43
H2    2    0.771400   -0.098605    0.155733    11.00000   -1.20000
AFIX    0
C11   1    0.137028   -0.160852    0.455230    11.00000    0.11148    0.07593 =
        0.07668    0.03233    0.01491    0.00893
AFIX  137
H11A  2    0.103342   -0.271877    0.422266    11.00000   -1.50000
H11B  2    0.019202   -0.141658    0.481263    11.00000   -1.50000
H11C  2    0.247412   -0.137705    0.519850    11.00000   -1.50000
AFIX    0
C10   1    0.206080    0.321254    0.360692    11.00000    0.12982    0.09528 =
        0.07823    0.03204    0.05111    0.06376
AFIX   93
H10A  2    0.249635    0.408607    0.419306    11.00000   -1.20000
H10B  2    0.068027    0.262007    0.342228    11.00000   -1.20000
AFIX    0
N1    3    0.724674    0.439959    0.352895    11.00000    0.10509    0.06803 =
        0.13536   -0.00173    0.00026    0.01699
HKLF    4
END
;
