# Supplementary material for: 2-[Hy­droxy(2-meth­oxy­phenyl)methyl]acrylonitrile
Source: Acta Crystallogr Sect E Struct Rep Online. 2012 Jul 18;68(Pt 8):o2467. doi: 10.1107/S1600536812031728 (PMC3414923; doi:10.1107/S1600536812031728)
Supplement: Supplementary file 2 [file e-68-o2467-Isup2.hkl]

#
# h,k,l, Fc-squared, Fo-squared, sigma(Fo-squared) and status flag
#
data_I
_shelx_title ' MURUGAVELSM30 in P-1'
_shelx_refln_list_code          4
_shelx_F_calc_maximum       62.26
_exptl_crystal_F_000       200.00
_reflns_d_resolution_high  0.7217
 
loop_
 _symmetry_equiv_pos_as_xyz
 'x, y, z'
 '-x, -y, -z'
 
_cell_length_a     6.9063
_cell_length_b     8.7085
_cell_length_c    11.7294
_cell_angle_alpha  94.864
_cell_angle_beta   98.013
_cell_angle_gamma 106.579
 
_shelx_F_squared_multiplier     1.000
 
loop_
 _refln_index_h
 _refln_index_k
 _refln_index_l
 _refln_F_squared_calc
 _refln_F_squared_meas
 _refln_F_squared_sigma
 _refln_observed_status
   1   0   0     3362.41     2848.81     11.01 o
   2   0   0      711.74      805.76      8.90 o
   3   0   0       92.60      103.20      0.79 o
   4   0   0       21.90       29.60      1.01 o
   5   0   0        0.36        0.71      0.17 o
   6   0   0        2.39        2.94      0.30 o
   7   0   0        0.00        0.15      0.19 o
   8   0   0        0.30        0.40      0.26 o
   9   0   0        0.04        0.10      0.55 o
  -9   1   0        0.02        0.16      0.40 o
  -8   1   0        0.01        0.20      0.31 o
  -7   1   0        0.16        0.18      0.17 o
  -6   1   0        8.01        9.07      0.37 o
  -5   1   0        3.77        4.89      0.78 o
  -4   1   0       23.20       23.94      0.71 o
  -3   1   0       43.39       51.70      0.24 o
  -2   1   0      622.60      584.94      7.03 o
  -1   1   0       56.00        7.29      4.35 o
   0   1   0     3609.68     2569.36     14.93 o
   1   1   0     1992.25     1892.85     34.01 o
   2   1   0      335.83      367.98      3.84 o
   3   1   0       71.75       68.63      1.38 o
   4   1   0      272.13      273.32      3.15 o
   5   1   0       43.04       43.20      1.14 o
   6   1   0        0.18        0.08      0.24 o
   7   1   0        0.00        0.04      0.22 o
   8   1   0        0.36        0.40      0.28 o
  -9   2   0        0.10        0.26      0.35 o
  -8   2   0        0.44        0.29      0.39 o
  -7   2   0        0.37        0.72      0.24 o
  -6   2   0       39.01       38.92      0.52 o
  -5   2   0       42.86       43.67      0.85 o
  -4   2   0      167.44      169.59      1.50 o
  -3   2   0       84.81       75.27      2.68 o
  -2   2   0      619.41      688.74      8.66 o
  -1   2   0        8.73        7.02      0.98 o
   0   2   0        7.99        3.50      1.18 o
   1   2   0       68.39       94.89      0.53 o
   2   2   0      323.78      360.22      3.69 o
   3   2   0        3.18        3.14      0.29 o
   4   2   0       30.39       38.00      0.34 o
   5   2   0        3.84        3.91      0.30 o
   6   2   0        0.05        0.09      0.26 o
   7   2   0        0.85        0.49      0.28 o
   8   2   0        1.19        1.45      0.39 o
  -9   3   0        0.08        0.14      0.35 o
  -8   3   0        0.03        0.25      0.30 o
  -7   3   0        1.64        1.63      0.37 o
  -6   3   0       22.81       23.36      0.99 o
  -5   3   0      119.96      123.85      1.56 o
  -4   3   0        0.26        0.10      0.09 o
  -3   3   0       96.15       95.72      1.16 o
  -2   3   0      308.07      375.56      9.27 o
  -1   3   0      903.43      862.65      5.42 o
   0   3   0       22.30       16.79      0.26 o
   1   3   0      273.77      269.75      3.72 o
   2   3   0        0.49        0.04      0.13 o
   3   3   0       24.23       24.58      1.22 o
   4   3   0        3.83        3.80      0.71 o
   5   3   0       12.03       10.93      0.30 o
   6   3   0        0.22        0.14      0.25 o
   7   3   0        0.15        0.01      0.37 o
   8   3   0        0.85        0.83      0.49 o
  -9   4   0        0.02        0.06      0.33 o
  -8   4   0        0.01        0.03      0.27 o
  -7   4   0        0.26        0.56      0.20 o
  -6   4   0       10.08       10.47      0.49 o
  -5   4   0       41.25       36.59      1.21 o
  -4   4   0       29.86       29.11      0.63 o
  -3   4   0        4.68        8.47      0.33 o
  -2   4   0      114.06      124.91      0.44 o
  -1   4   0       29.12       21.78      1.30 o
   0   4   0        9.44        9.91      0.88 o
   1   4   0        5.84        6.29      0.41 o
   2   4   0        0.04        0.10      0.26 o
   3   4   0        0.41        1.00      0.74 o
   4   4   0        2.12        1.97      0.40 o
   5   4   0        1.10        0.70      0.38 o
   6   4   0        0.05        0.76      0.38 o
   7   4   0        0.08        0.09      0.41 o
  -9   5   0        0.16        0.08      0.33 o
  -8   5   0        0.20        0.23      0.29 o
  -7   5   0        5.63        4.57      0.33 o
  -6   5   0       16.59       18.81      0.83 o
  -5   5   0        0.65        1.03      0.29 o
  -4   5   0        0.44        0.28      0.13 o
  -3   5   0       82.69       76.14      1.15 o
  -2   5   0       89.00       95.09      1.42 o
  -1   5   0      408.32      410.95      6.39 o
   0   5   0       36.27       34.11      1.10 o
   1   5   0        1.78        2.45      0.19 o
   2   5   0       41.79       42.71      0.58 o
   3   5   0       63.67       56.49      1.90 o
   4   5   0        3.18        4.04      0.30 o
   5   5   0        0.90        0.76      0.70 o
   6   5   0        1.30        1.38      0.77 o
   7   5   0        0.87        2.12      0.55 o
  -9   6   0        1.13        1.74      0.70 o
  -8   6   0        1.45        1.82      0.93 o
  -7   6   0        0.02        0.04      0.25 o
  -6   6   0        1.91        1.60      0.59 o
  -5   6   0        2.81        5.06      0.59 o
  -4   6   0       38.01       35.44      0.90 o
  -3   6   0       30.39       38.06      0.42 o
  -2   6   0       32.00       33.14      1.11 o
  -1   6   0       46.91       46.72      0.66 o
   0   6   0        9.47       11.08      0.37 o
   1   6   0        0.28        0.59      0.28 o
   2   6   0       20.72       19.24      0.42 o
   3   6   0       12.70       11.46      0.56 o
   4   6   0        0.02        0.23      0.32 o
   5   6   0        0.35        0.29      0.41 o
   6   6   0        1.98        1.86      0.54 o
  -8   7   0        1.71        3.32      0.54 o
  -7   7   0        0.21        0.10      0.29 o
  -6   7   0        0.01        0.08      0.17 o
  -5   7   0        9.02       10.50      0.46 o
  -4   7   0        3.20        1.99      0.18 o
  -3   7   0        4.03        5.43      0.26 o
  -2   7   0       12.69       13.31      0.93 o
  -1   7   0        0.27        0.98      0.32 o
   0   7   0        0.04        0.07      0.25 o
   1   7   0        0.91        1.37      0.54 o
   2   7   0        2.80        2.52      0.53 o
   3   7   0        1.98        1.53      0.33 o
   4   7   0        0.95        1.33      0.57 o
   5   7   0        0.03        0.66      0.45 o
  -8   8   0        0.56        1.31      0.56 o
  -7   8   0        1.05        1.78      0.29 o
  -6   8   0        3.16        3.55      0.47 o
  -5   8   0        1.82        1.17      0.24 o
  -4   8   0        7.11        8.20      0.46 o
  -3   8   0        1.15        1.14      0.25 o
  -2   8   0        1.41        1.04      0.47 o
  -1   8   0        0.63        0.50      0.23 o
   0   8   0       15.75       15.32      0.67 o
   1   8   0        0.69        0.49      0.48 o
   2   8   0       15.75       15.89      0.61 o
   3   8   0        0.68        0.65      0.47 o
   4   8   0        0.00        0.20      0.40 o
  -8   9   0        1.24        1.85      0.74 o
  -7   9   0        0.67        0.88      0.29 o
  -6   9   0        1.26        1.05      0.28 o
  -5   9   0        0.80        1.42      0.40 o
  -4   9   0        2.13        2.16      0.24 o
  -3   9   0        0.71        0.94      0.29 o
  -2   9   0        0.01        0.07      0.24 o
  -1   9   0        0.96        1.00      0.22 o
   0   9   0        6.04        5.64      0.49 o
   1   9   0        0.08        0.04      0.30 o
   2   9   0        0.07        0.07      0.39 o
   3   9   0        0.11        0.17      0.44 o
  -7  10   0        1.62        1.36      0.78 o
  -6  10   0        1.47        2.47      0.92 o
  -5  10   0        2.72        2.46      0.63 o
  -4  10   0       20.24       21.18      0.83 o
  -3  10   0        6.82        7.69      0.36 o
  -2  10   0        0.87        0.99      0.24 o
  -1  10   0        0.19        0.30      0.24 o
   0  10   0        0.01        0.07      0.29 o
   1  10   0        2.76        3.48      0.37 o
   2  10   0        1.29        2.07      0.43 o
  -6  11   0        6.24        6.61      1.16 o
  -5  11   0        5.64        4.70      0.39 o
  -4  11   0        0.32        0.29      0.33 o
  -3  11   0        2.15        3.21      0.50 o
  -2  11   0        0.01        0.07      0.23 o
  -1  11   0        0.56        0.46      0.32 o
   0  11   0        4.95        4.40      0.90 o
   3 -12   1        0.05        0.19      0.33 o
  -1 -11   1        0.74        1.49      0.43 o
   0 -11   1        2.18        1.95      0.34 o
   1 -11   1        0.40        0.31      0.29 o
   2 -11   1        0.23        0.02      0.23 o
   3 -11   1        0.03        0.09      0.27 o
   4 -11   1        2.91        1.32      0.31 o
   5 -11   1        3.48        4.00      0.58 o
   6 -11   1        0.10        0.11      0.72 o
  -2 -10   1        0.01        0.14      0.34 o
  -1 -10   1        3.38        3.70      0.38 o
   0 -10   1       19.73       19.34      0.64 o
   1 -10   1        3.03        1.90      0.29 o
   2 -10   1        1.45        0.86      0.23 o
   3 -10   1        0.13        0.26      0.26 o
   4 -10   1        0.17        0.10      0.26 o
   5 -10   1        0.24        0.16      0.31 o
   6 -10   1        0.22        0.25      0.55 o
   7 -10   1        1.48        2.78      0.81 o
  -3  -9   1        0.10        0.46      0.41 o
  -2  -9   1        1.76        1.99      0.51 o
  -1  -9   1       35.47       36.29      0.93 o
   0  -9   1       65.00       63.62      1.41 o
   1  -9   1       14.07       11.53      0.43 o
   2  -9   1        3.16        3.24      0.41 o
   3  -9   1        0.32        1.34      0.26 o
   4  -9   1        7.72        7.36      0.38 o
   5  -9   1        1.91        1.83      0.40 o
   6  -9   1        0.25        0.09      0.26 o
   7  -9   1        0.20        0.73      0.65 o
   8  -9   1        0.00        0.00      0.59 o
  -4  -8   1        0.19        0.01      0.39 o
  -3  -8   1        0.31        0.90      0.59 o
  -2  -8   1        6.58        6.56      1.17 o
  -1  -8   1       12.55       12.58      0.96 o
   0  -8   1       52.77       47.16      1.08 o
   1  -8   1        8.43        7.54      0.25 o
   2  -8   1        0.17        0.14      0.39 o
   3  -8   1       16.26       16.18      0.76 o
   4  -8   1       52.52       42.46      0.72 o
   5  -8   1       15.04       14.56      0.51 o
   6  -8   1        1.27        1.80      0.27 o
   7  -8   1        2.26        2.13      0.49 o
   8  -8   1        0.71        1.36      0.71 o
  -5  -7   1        0.85        0.90      0.75 o
  -4  -7   1        0.05        0.08      0.39 o
  -3  -7   1        2.08        3.77      0.61 o
  -2  -7   1        5.75        6.45      1.27 o
  -1  -7   1        4.81        5.25      0.47 o
   0  -7   1        0.33        0.14      0.24 o
   1  -7   1        0.02        0.07      0.21 o
   2  -7   1        5.04        4.28      0.21 o
   3  -7   1        6.05        5.90      0.48 o
   4  -7   1        0.01        0.65      0.16 o
   5  -7   1        4.06        1.86      0.29 o
   6  -7   1        2.98        3.65      0.29 o
   7  -7   1        4.19        5.16      0.51 o
   8  -7   1        2.91        2.26      0.54 o
  -6  -6   1        2.62        3.76      0.97 o
  -5  -6   1        3.38        3.98      0.64 o
  -4  -6   1        0.95        0.72      0.36 o
  -3  -6   1        3.05        3.03      0.31 o
  -2  -6   1       21.07       22.59      0.43 o
  -1  -6   1       16.34       13.02      0.66 o
   0  -6   1        9.70        7.97      0.35 o
   1  -6   1        4.73        5.67      0.30 o
   2  -6   1        5.70        4.69      0.36 o
   3  -6   1       42.14       40.75      0.68 o
   4  -6   1       12.73       12.83      0.29 o
   5  -6   1        9.10        8.54      0.31 o
   6  -6   1        1.82        2.22      0.26 o
   7  -6   1        8.22        9.67      0.92 o
   8  -6   1        8.64        9.89      1.18 o
   9  -6   1        1.21        0.35      0.53 o
  -7  -5   1        0.00        0.00      0.43 o
  -6  -5   1        2.30        3.15      0.51 o
  -5  -5   1        0.97        1.95      0.36 o
  -4  -5   1        0.78        1.33      0.61 o
  -3  -5   1       10.55        9.80      0.26 o
  -2  -5   1       13.78       15.02      0.32 o
  -1  -5   1       96.78       96.45      0.86 o
   0  -5   1        5.52        6.09      0.44 o
   1  -5   1       24.46       20.56      0.60 o
   2  -5   1        2.28        1.91      0.47 o
   3  -5   1        6.78        7.58      0.68 o
   4  -5   1       78.82       75.71      1.09 o
   5  -5   1        0.02        0.12      0.15 o
   6  -5   1       18.38       16.58      0.59 o
   7  -5   1        1.25        1.60      0.26 o
   8  -5   1        0.38        0.32      0.27 o
   9  -5   1        0.78        0.67      0.66 o
  -7  -4   1        0.10        0.25      0.42 o
  -6  -4   1        1.57        2.53      0.47 o
  -5  -4   1        0.84        1.47      0.49 o
  -4  -4   1        1.05        0.86      0.34 o
  -3  -4   1        7.92        9.57      0.41 o
  -2  -4   1       58.03       52.97      0.93 o
  -1  -4   1        0.83        0.99      0.35 o
   0  -4   1       30.43       26.20      0.44 o
   1  -4   1      426.49      430.85      8.76 o
   2  -4   1     1058.64     1203.65      5.03 o
   3  -4   1      268.24      288.81      8.92 o
   4  -4   1       53.85       53.17      0.93 o
   5  -4   1       55.60       52.97      1.39 o
   6  -4   1        5.89        8.71      0.15 o
   7  -4   1        0.08        0.04      0.23 o
   8  -4   1        1.14        1.69      0.33 o
   9  -4   1        0.01        0.38      0.61 o
  -8  -3   1        0.24        0.40      0.48 o
  -7  -3   1        0.48        0.32      0.33 o
  -6  -3   1        0.03        0.15      0.20 o
  -5  -3   1       10.56       10.19      0.57 o
  -4  -3   1       12.02       13.22      0.81 o
  -3  -3   1       40.29       36.22      1.33 o
  -2  -3   1      172.89      167.54      1.66 o
  -1  -3   1       70.63       69.00      0.44 o
   0  -3   1       58.14       46.60      0.28 o
   1  -3   1        3.30        7.18      1.20 o
   2  -3   1      661.95      770.14     19.79 o
   3  -3   1      279.22      335.24      1.29 o
   4  -3   1       16.60       15.54      0.37 o
   5  -3   1       27.94       28.80      0.32 o
   6  -3   1      167.14      170.50      3.38 o
   7  -3   1       44.87       44.81      1.04 o
   8  -3   1        0.13        0.41      0.23 o
   9  -3   1        0.77        0.78      0.41 o
  -8  -2   1        0.47        0.08      0.32 o
  -7  -2   1        0.00        0.20      0.28 o
  -6  -2   1        0.25        0.53      0.20 o
  -5  -2   1        1.12        1.27      0.23 o
  -4  -2   1        6.42        5.18      0.11 o
  -3  -2   1        2.24        4.38      0.32 o
  -2  -2   1      176.50      194.46      1.82 o
  -1  -2   1      397.79      464.77      2.90 o
   0  -2   1     1465.03     1457.95      6.10 o
   1  -2   1     2431.32     2385.45     23.48 o
   2  -2   1      314.80      249.61      0.48 o
   3  -2   1      160.19      167.84      5.21 o
   4  -2   1       56.16       60.72      0.69 o
   5  -2   1        6.22        6.58      0.33 o
   6  -2   1       67.91       70.30      0.84 o
   7  -2   1       49.69       48.07      1.07 o
   8  -2   1        2.77        2.32      0.29 o
   9  -2   1        0.18        0.19      0.33 o
  -8  -1   1        0.09        0.22      0.29 o
  -7  -1   1        0.27        0.12      0.23 o
  -6  -1   1        0.02        0.01      0.25 o
  -5  -1   1        7.50        9.15      0.19 o
  -4  -1   1        6.40        8.24      0.31 o
  -3  -1   1       45.23       51.56      0.93 o
  -2  -1   1      119.06      117.13      1.25 o
  -1  -1   1      145.36      145.60      7.11 o
   0  -1   1      450.13      210.49      3.49 o
   1  -1   1      209.18      326.42     13.79 o
   2  -1   1      220.34      203.20      1.67 o
   3  -1   1      250.46      246.43      4.92 o
   4  -1   1       76.99       74.41      1.72 o
   5  -1   1       30.34       31.20      0.35 o
   6  -1   1       23.96       24.81      0.43 o
   7  -1   1       26.44       27.64      0.76 o
   8  -1   1        5.29        5.49      0.49 o
   9  -1   1        0.04        0.11      0.39 o
  -9   0   1        0.02        0.20      0.57 o
  -8   0   1        0.10        0.21      0.29 o
  -7   0   1        0.03        0.23      0.17 o
  -6   0   1        3.35        2.40      0.15 o
  -5   0   1       35.68       36.33      1.10 o
  -4   0   1        0.48        0.40      0.40 o
  -3   0   1       80.63       71.16      0.75 o
  -2   0   1      106.95       89.93      1.79 o
  -1   0   1      386.63      550.39     21.93 o
   1   0   1     1391.12     1049.22      1.68 o
   2   0   1        0.42        0.54      0.13 o
   3   0   1      237.39      220.06      1.64 o
   4   0   1        2.07        1.46      0.34 o
   5   0   1        1.32        2.44      0.13 o
   6   0   1        5.93        6.13      0.49 o
   7   0   1        2.56        1.57      0.54 o
   8   0   1        1.27        1.20      0.55 o
  -9   1   1        0.01        0.19      0.40 o
  -8   1   1        1.68        1.60      0.43 o
  -7   1   1        1.25        0.96      0.20 o
  -6   1   1        1.81        1.86      0.38 o
  -5   1   1        0.01        0.27      0.15 o
  -4   1   1        1.34        1.90      0.17 o
  -3   1   1        0.00        0.07      0.35 o
  -2   1   1       24.72       32.57      0.19 o
  -1   1   1      854.45      666.81      0.79 o
   0   1   1       19.64       90.31     14.34 o
   1   1   1     2758.52     2636.37     37.59 o
   2   1   1      204.21      223.39      2.86 o
   3   1   1        3.79        2.53      0.24 o
   4   1   1        0.02        0.01      0.14 o
   5   1   1        0.01        0.06      0.23 o
   6   1   1        0.26        0.10      0.28 o
   7   1   1        0.18        0.19      0.27 o
   8   1   1        0.60        0.95      0.35 o
  -9   2   1        0.73        1.13      0.50 o
  -8   2   1        0.47        0.44      0.34 o
  -7   2   1       18.59       17.50      0.47 o
  -6   2   1       55.49       53.14      1.20 o
  -5   2   1        4.63        5.44      0.27 o
  -4   2   1       80.79       86.52      1.38 o
  -3   2   1       80.84       69.13      1.99 o
  -2   2   1      510.92      453.57      3.58 o
  -1   2   1       40.11       70.70      0.53 o
   0   2   1     1599.76     1527.45     21.68 o
   1   2   1      617.70      648.42      6.26 o
   2   2   1        5.11        5.42      0.18 o
   3   2   1       32.43       29.95      0.48 o
   4   2   1        0.21        0.10      0.18 o
   5   2   1       23.88       23.93      0.59 o
   6   2   1        2.74        2.95      0.40 o
   7   2   1        0.00        0.10      0.26 o
   8   2   1        0.17        0.16      0.39 o
  -9   3   1        0.82        0.89      0.68 o
  -8   3   1        0.03        0.07      0.35 o
  -7   3   1       23.07       21.64      0.79 o
  -6   3   1      171.32      172.70      2.01 o
  -5   3   1       44.38       39.82      1.17 o
  -4   3   1       81.25       87.01      0.81 o
  -3   3   1        6.15        8.32      0.24 o
  -2   3   1        0.77        0.16      0.59 o
  -1   3   1      622.27      658.40      8.29 o
   0   3   1       32.68       31.40      0.87 o
   1   3   1      179.36      195.71      1.59 o
   2   3   1        0.68        0.85      0.17 o
   3   3   1       10.42       10.79      0.22 o
   4   3   1       19.55       17.75      1.20 o
   5   3   1       12.37       12.49      0.58 o
   6   3   1        1.83        0.37      0.26 o
   7   3   1        0.00        0.04      0.35 o
  -9   4   1        0.15        0.03      0.34 o
  -8   4   1        2.77        1.60      0.34 o
  -7   4   1        0.11        0.07      0.26 o
  -6   4   1       56.54       56.73      1.77 o
  -5   4   1       65.15       69.75      0.50 o
  -4   4   1        0.06        0.04      0.11 o
  -3   4   1      134.94      158.22      0.91 o
  -2   4   1      326.22      318.48      4.95 o
  -1   4   1        0.04        0.05      0.32 o
   0   4   1       72.33       68.63      0.98 o
   1   4   1       14.58       15.46      0.39 o
   2   4   1       13.27       14.24      0.89 o
   3   4   1        0.87        1.03      0.49 o
   4   4   1        1.20        1.67      0.77 o
   5   4   1        1.47        1.66      0.39 o
   6   4   1        2.44        3.22      0.54 o
   7   4   1        0.05        0.24      0.44 o
  -9   5   1        0.19        0.53      0.35 o
  -8   5   1        1.05        1.72      0.50 o
  -7   5   1        0.26        0.34      0.26 o
  -6   5   1       15.13       13.81      0.57 o
  -5   5   1        4.18        3.30      0.53 o
  -4   5   1       29.32       35.08      0.46 o
  -3   5   1       28.61       26.42      0.47 o
  -2   5   1       76.95       80.21      1.07 o
  -1   5   1        6.57        6.46      0.44 o
   0   5   1        3.82        4.57      0.58 o
   1   5   1       11.39       14.27      0.51 o
   2   5   1       21.73       21.69      0.77 o
   3   5   1       12.04       11.07      1.32 o
   4   5   1        0.82        0.99      0.49 o
   5   5   1        0.36        0.37      0.34 o
   6   5   1        0.03        0.12      0.40 o
  -9   6   1        1.81        3.67      0.52 o
  -8   6   1        0.28        0.31      0.29 o
  -7   6   1        0.38        0.09      0.25 o
  -6   6   1        0.02        0.03      0.20 o
  -5   6   1        0.51        0.15      0.23 o
  -4   6   1       11.45        9.37      0.71 o
  -3   6   1        0.26        0.19      0.31 o
  -2   6   1      112.01      115.46      0.98 o
  -1   6   1       35.59       39.18      0.67 o
   0   6   1        9.69       10.62      0.78 o
   1   6   1        1.95        1.83      0.30 o
   2   6   1       25.95       25.25      0.52 o
   3   6   1        9.88        9.43      0.76 o
   4   6   1        0.65        0.74      0.40 o
   5   6   1        0.51        0.91      0.44 o
   6   6   1        0.34        0.87      0.49 o
  -9   7   1        0.70        0.44      0.55 o
  -8   7   1        3.03        4.81      0.56 o
  -7   7   1        0.26        0.54      0.42 o
  -6   7   1        7.10        7.42      0.40 o
  -5   7   1        1.85        3.53      0.63 o
  -4   7   1       17.61       11.37      0.98 o
  -3   7   1       23.52       21.24      1.16 o
  -2   7   1        8.59       11.16      0.18 o
  -1   7   1        0.01        0.07      0.17 o
   0   7   1        0.11        0.18      0.12 o
   1   7   1        3.99        4.98      0.53 o
   2   7   1        4.14        3.63      0.60 o
   3   7   1        3.16        3.27      0.44 o
   4   7   1        0.10        0.18      0.40 o
   5   7   1        0.00        0.07      0.41 o
  -8   8   1        7.48        7.88      0.49 o
  -7   8   1       15.86       19.52      0.76 o
  -6   8   1        0.04        0.02      0.28 o
  -5   8   1        2.12        3.05      0.30 o
  -4   8   1       25.85       25.19      1.03 o
  -3   8   1       63.89       60.89      1.06 o
  -2   8   1        5.56        5.32      0.59 o
  -1   8   1        1.76        1.61      0.28 o
   0   8   1        1.08        1.17      0.29 o
   1   8   1        5.35        5.27      0.35 o
   2   8   1        1.76        1.70      0.56 o
   3   8   1        0.63        0.86      0.46 o
   4   8   1        0.10        0.22      0.46 o
  -8   9   1        0.63        1.54      0.77 o
  -7   9   1        8.84        8.12      0.39 o
  -6   9   1        8.24       10.20      0.77 o
  -5   9   1        0.08        0.07      0.29 o
  -4   9   1        2.05        3.41      0.43 o
  -3   9   1        1.87        2.24      0.35 o
  -2   9   1        2.48        2.99      0.70 o
  -1   9   1        0.31        0.07      0.19 o
   0   9   1        9.31        8.18      0.57 o
   1   9   1       20.14       21.04      1.03 o
   2   9   1        1.36        0.92      0.41 o
   3   9   1        1.25        1.21      0.49 o
  -7  10   1        0.04        0.23      0.37 o
  -6  10   1        1.71        2.32      0.63 o
  -5  10   1        5.45        5.64      0.64 o
  -4  10   1        5.44        5.42      0.35 o
  -3  10   1        2.09        1.69      0.25 o
  -2  10   1        0.29        0.34      0.25 o
  -1  10   1        0.07        0.14      0.28 o
   0  10   1        4.53        4.29      0.59 o
   1  10   1        6.72        6.62      0.56 o
   2  10   1        0.52        0.11      0.47 o
  -6  11   1        0.04        0.08      0.36 o
  -5  11   1        1.09        0.94      0.52 o
  -4  11   1        4.20        4.71      0.59 o
  -3  11   1        0.34        0.66      0.29 o
  -2  11   1        0.18        0.02      0.37 o
  -1  11   1        0.26        0.21      0.35 o
   0  11   1        5.61        6.28      0.73 o
   2 -12   2        2.69        3.52      0.82 o
   3 -12   2        1.58        2.43      0.39 o
  -1 -11   2        1.40        1.65      0.47 o
   0 -11   2        4.31        5.81      0.50 o
   1 -11   2        1.11        0.69      0.31 o
   2 -11   2        0.00        0.24      0.28 o
   3 -11   2        0.91        1.12      0.36 o
   4 -11   2        5.91        7.16      0.56 o
   5 -11   2        0.05        0.17      0.68 o
   6 -11   2       11.02       13.64      1.09 o
  -2 -10   2        0.03        0.12      0.35 o
  -1 -10   2        0.02        0.13      0.31 o
   0 -10   2        1.61        2.30      0.31 o
   1 -10   2        0.00        0.13      0.24 o
   2 -10   2        0.08        0.10      0.22 o
   3 -10   2        0.15        0.33      0.23 o
   4 -10   2        6.05        6.14      0.37 o
   5 -10   2        2.56        2.45      0.81 o
   6 -10   2        2.63        4.31      0.84 o
   7 -10   2        5.35        6.97      0.83 o
  -4  -9   2        0.09        0.10      0.46 o
  -3  -9   2        0.19        0.16      0.39 o
  -2  -9   2        0.76        0.46      0.32 o
  -1  -9   2        4.92        6.31      0.50 o
   0  -9   2        0.04        0.13      0.27 o
   1  -9   2       11.33       11.30      0.47 o
   2  -9   2        1.08        1.43      0.29 o
   3  -9   2        9.03        6.70      0.36 o
   4  -9   2        2.60        2.46      0.28 o
   5  -9   2        0.87        1.06      0.30 o
   6  -9   2        0.00        0.18      0.46 o
   7  -9   2        0.02        0.04      0.52 o
  -5  -8   2        0.46        0.74      0.50 o
  -4  -8   2        0.26        0.58      0.43 o
  -3  -8   2        0.47        1.25      0.37 o
  -2  -8   2        0.87        0.83      0.48 o
  -1  -8   2       11.31       10.64      0.32 o
   0  -8   2        6.16        7.69      0.40 o
   1  -8   2       39.68       36.83      0.70 o
   2  -8   2        2.78        2.22      0.46 o
   3  -8   2       11.44        9.04      0.29 o
   4  -8   2       10.15       13.47      0.43 o
   5  -8   2        2.63        2.44      0.24 o
   6  -8   2        2.34        2.42      0.57 o
   7  -8   2        0.09        0.28      0.53 o
   8  -8   2        0.04        0.11      0.58 o
  -5  -7   2        0.50        0.35      0.40 o
  -4  -7   2        0.58        0.52      0.34 o
  -3  -7   2        4.27        5.23      0.73 o
  -2  -7   2        4.32        4.39      0.67 o
  -1  -7   2        1.36        1.24      0.42 o
   0  -7   2       26.35       25.49      0.62 o
   1  -7   2       53.56       48.70      1.26 o
   2  -7   2       12.35       12.80      0.13 o
   3  -7   2        0.18        0.10      0.21 o
   4  -7   2        0.29        0.08      0.14 o
   5  -7   2        1.03        0.22      0.18 o
   6  -7   2        2.90        2.67      0.22 o
   7  -7   2        3.52        5.71      0.88 o
   8  -7   2        3.49        2.62      0.50 o
  -6  -6   2        7.18       10.05      1.56 o
  -5  -6   2        2.62        3.08      0.54 o
  -4  -6   2        0.55        0.37      0.39 o
  -3  -6   2        2.98        3.11      0.29 o
  -2  -6   2       47.54       50.51      1.34 o
  -1  -6   2        0.57        0.34      0.21 o
   0  -6   2       99.38       96.01      0.91 o
   1  -6   2        4.95        4.49      0.33 o
   2  -6   2       56.10       68.71      0.64 o
   3  -6   2       19.65       16.70      0.27 o
   4  -6   2       30.73       34.26      0.49 o
   5  -6   2       10.67        9.23      0.31 o
   6  -6   2        0.42        0.68      0.19 o
   7  -6   2        0.41        0.51      0.48 o
   8  -6   2        2.51        2.68      0.80 o
   9  -6   2        2.97        1.09      0.57 o
  -7  -5   2        1.03        0.76      0.50 o
  -6  -5   2        7.14        9.64      0.75 o
  -5  -5   2        0.33        0.28      0.39 o
  -4  -5   2        0.36        0.29      0.42 o
  -3  -5   2        1.00        1.29      0.24 o
  -2  -5   2      107.73      106.03      2.13 o
  -1  -5   2       70.89       69.73      1.63 o
   0  -5   2       13.21       12.12      0.46 o
   1  -5   2       23.42       26.64      0.20 o
   2  -5   2        7.75        5.55      0.77 o
   3  -5   2        4.84        4.52      0.24 o
   4  -5   2       25.21       20.79      0.28 o
   5  -5   2       52.50       47.10      0.64 o
   6  -5   2        0.02        0.03      0.18 o
   7  -5   2        8.77        9.64      0.38 o
   8  -5   2        0.00        0.04      0.46 o
   9  -5   2        2.47        4.63      0.83 o
  -7  -4   2        0.40        0.36      0.42 o
  -6  -4   2        1.21        0.93      0.31 o
  -5  -4   2        1.47        1.59      0.51 o
  -4  -4   2       20.30       21.46      0.90 o
  -3  -4   2        5.44        6.36      0.65 o
  -2  -4   2       45.67       46.18      0.73 o
  -1  -4   2       24.03       22.93      0.55 o
   0  -4   2       29.75       30.14      1.10 o
   1  -4   2       19.19       27.06      0.23 o
   2  -4   2       44.90       37.18      4.78 o
   3  -4   2        4.39        9.71      0.89 o
   4  -4   2        0.13        0.10      0.13 o
   5  -4   2       17.36       16.03      0.66 o
   6  -4   2        7.17        5.55      0.13 o
   7  -4   2        0.03        0.08      0.21 o
   8  -4   2        0.14        0.46      0.22 o
   9  -4   2        0.06        0.22      0.59 o
  -8  -3   2        0.36        0.44      0.49 o
  -7  -3   2        1.78        1.40      0.33 o
  -6  -3   2        0.02        0.34      0.28 o
  -5  -3   2        1.00        0.71      0.19 o
  -4  -3   2        0.08        0.05      0.28 o
  -3  -3   2        8.74       10.13      0.51 o
  -2  -3   2        1.89        1.33      0.13 o
  -1  -3   2      119.61      124.91      0.53 o
   0  -3   2      131.47      146.13      0.56 o
   1  -3   2     1121.82     1266.31     20.38 o
   2  -3   2      242.16      230.78      0.61 o
   3  -3   2       88.93      105.39      0.43 o
   4  -3   2       17.25       19.02      0.30 o
   5  -3   2        0.11        0.01      0.29 o
   6  -3   2        8.72       11.58      0.37 o
   7  -3   2        0.60        0.44      0.26 o
   8  -3   2        0.01        0.04      0.24 o
   9  -3   2        0.06        0.02      0.63 o
  -8  -2   2        1.14        0.59      0.43 o
  -7  -2   2        2.34        2.83      0.45 o
  -6  -2   2        0.23        0.19      0.25 o
  -5  -2   2        0.00        0.22      0.17 o
  -4  -2   2       25.66       25.38      0.81 o
  -3  -2   2        5.37        4.31      0.36 o
  -2  -2   2       19.92       17.32      0.38 o
  -1  -2   2        6.87       10.68      0.12 o
   0  -2   2     2065.36     2024.35     19.96 o
   1  -2   2      417.54      500.53      7.14 o
   2  -2   2      317.24      340.07     10.66 o
   3  -2   2        4.67        1.83      0.94 o
   4  -2   2        5.82        5.19      0.20 o
   5  -2   2       11.26       12.74      0.22 o
   6  -2   2       13.25       15.13      0.46 o
   7  -2   2        0.64        0.81      0.27 o
   8  -2   2        1.39        1.18      0.48 o
   9  -2   2        0.00        0.09      0.36 o
  -8  -1   2        2.13        1.29      0.42 o
  -7  -1   2        2.86        3.25      0.40 o
  -6  -1   2        2.60        2.69      0.39 o
  -5  -1   2       41.53       38.32      0.49 o
  -4  -1   2      104.35      116.34      1.59 o
  -3  -1   2       42.01       62.26      0.58 o
  -2  -1   2       13.15       12.73      0.20 o
  -1  -1   2       88.77       96.30      0.40 o
   0  -1   2       29.63       86.26      5.31 o
   1  -1   2      159.09      127.30      0.68 o
   2  -1   2        0.54        0.50      0.23 o
   3  -1   2       17.78       19.10      0.65 o
   4  -1   2       44.46       44.90      0.49 o
   5  -1   2        2.24        2.19      0.17 o
   6  -1   2        0.02        0.11      0.19 o
   7  -1   2        4.10        4.09      0.44 o
   8  -1   2        1.61        1.25      0.35 o
  -9   0   2        0.02        0.09      0.38 o
  -8   0   2        3.44        4.11      0.76 o
  -7   0   2        3.88        4.72      0.33 o
  -6   0   2        4.26        4.16      0.43 o
  -5   0   2        0.14        0.09      0.19 o
  -4   0   2      213.43      221.51      1.87 o
  -3   0   2      314.22      332.82      5.23 o
  -2   0   2      141.22      158.03      1.00 o
  -1   0   2      800.34      869.75     19.76 o
   0   0   2     3053.78     2427.02      6.97 o
   1   0   2     2630.69     2650.41     34.51 o
   2   0   2      201.43      184.79      1.10 o
   3   0   2       39.64       51.52      1.45 o
   4   0   2       21.22       19.66      0.70 o
   5   0   2        7.20        5.41      0.44 o
   6   0   2        2.46        1.65      0.18 o
   7   0   2        3.72        4.66      0.52 o
   8   0   2        2.39        2.26      0.79 o
  -9   1   2        0.14        0.25      0.50 o
  -8   1   2        0.37        0.38      0.22 o
  -7   1   2        3.43        3.00      0.23 o
  -6   1   2        0.00        0.33      0.18 o
  -5   1   2        1.65        0.88      0.28 o
  -4   1   2       86.29       99.40      2.17 o
  -3   1   2      172.29      171.28      0.67 o
  -2   1   2       55.75       65.66      0.45 o
  -1   1   2      252.20      316.52      9.30 o
   0   1   2     1547.05     1660.51     29.98 o
   1   1   2     3876.78     3855.82     34.00 o
   2   1   2       66.20       75.74      0.81 o
   3   1   2       15.93       14.00      0.28 o
   4   1   2       11.17       13.80      0.52 o
   5   1   2        3.86        4.12      0.21 o
   6   1   2        0.27        0.81      0.20 o
   7   1   2        0.94        1.29      0.31 o
   8   1   2        0.56        0.59      0.41 o
  -9   2   2        0.20        0.34      0.44 o
  -8   2   2        0.03        0.18      0.25 o
  -7   2   2        3.52        4.78      0.36 o
  -6   2   2        5.69        6.23      0.33 o
  -5   2   2        2.52        2.28      0.23 o
  -4   2   2        0.15        0.06      0.18 o
  -3   2   2       16.92       17.61      0.41 o
  -2   2   2      426.86      413.98      2.70 o
  -1   2   2       40.08       31.55      0.17 o
   0   2   2     3657.06     3687.25     33.40 o
   1   2   2     1205.12     1264.96     14.55 o
   2   2   2       12.97        9.20      0.50 o
   3   2   2       17.65       15.15      0.60 o
   4   2   2        0.28        0.59      0.25 o
   5   2   2        4.62        5.98      0.46 o
   6   2   2        0.28        0.97      0.31 o
   7   2   2        0.08        0.11      0.26 o
   8   2   2        0.02        0.05      0.43 o
  -9   3   2        0.13        0.17      0.37 o
  -8   3   2        0.01        0.15      0.27 o
  -7   3   2        0.00        0.16      0.29 o
  -6   3   2        0.09        0.17      0.20 o
  -5   3   2       46.46       46.39      0.82 o
  -4   3   2        4.40        5.52      0.25 o
  -3   3   2      484.30      475.03      6.47 o
  -2   3   2        2.72        3.42      0.17 o
  -1   3   2      603.59      558.69      3.55 o
   0   3   2       45.82       47.14      0.45 o
   1   3   2       69.83       79.16      1.34 o
   2   3   2       24.55       21.99      0.86 o
   3   3   2        0.00        0.08      0.40 o
   4   3   2       33.38       30.39      0.37 o
   5   3   2       10.32       11.39      0.56 o
   6   3   2        0.02        0.02      0.30 o
   7   3   2        0.01        0.05      0.41 o
  -9   4   2        0.37        0.22      0.39 o
  -8   4   2        0.06        0.06      0.24 o
  -7   4   2        3.33        3.55      0.35 o
  -6   4   2       43.91       38.91      1.42 o
  -5   4   2      129.96      124.34      1.43 o
  -4   4   2       13.30       11.50      0.34 o
  -3   4   2       19.06       16.41      0.27 o
  -2   4   2       12.05       11.04      0.27 o
  -1   4   2       35.98       38.63      1.34 o
   0   4   2        4.64        4.02      0.20 o
   1   4   2       15.71       15.62      0.38 o
   2   4   2        2.36        3.50      0.21 o
   3   4   2        4.48        5.34      0.88 o
   4   4   2        0.02        0.01      0.46 o
   5   4   2        0.14        0.53      0.27 o
   6   4   2        0.05        0.10      0.38 o
   7   4   2        0.01        0.30      0.42 o
  -9   5   2        0.07        0.27      0.36 o
  -8   5   2        0.11        0.02      0.28 o
  -7   5   2        0.45        0.62      0.20 o
  -6   5   2       36.33       34.80      0.43 o
  -5   5   2      233.80      214.36      4.20 o
  -4   5   2       57.70       51.84      0.51 o
  -3   5   2       22.38       22.08      0.23 o
  -2   5   2      194.30      210.20      1.97 o
  -1   5   2      423.30      416.14      5.96 o
   0   5   2        3.33        3.37      0.19 o
   1   5   2       40.15       41.47      0.68 o
   2   5   2        9.37        9.90      0.65 o
   3   5   2       30.75       30.12      0.40 o
   4   5   2        3.79        3.39      0.54 o
   5   5   2        0.53        0.56      0.38 o
   6   5   2        0.24        0.33      0.43 o
  -9   6   2        0.09        0.36      0.41 o
  -8   6   2        0.43        0.23      0.32 o
  -7   6   2        7.42        8.33      0.47 o
  -6   6   2        0.08        0.01      0.26 o
  -5   6   2       49.89       46.60      0.63 o
  -4   6   2       49.37       43.93      1.39 o
  -3   6   2        8.26        8.46      0.63 o
  -2   6   2        8.73        9.01      0.22 o
  -1   6   2      132.17      141.28      1.36 o
   0   6   2       69.46       64.31      1.41 o
   1   6   2        0.96        0.76      0.17 o
   2   6   2        3.85        2.97      0.40 o
   3   6   2        1.27        1.04      0.47 o
   4   6   2        5.36        5.22      0.54 o
   5   6   2        0.23        0.11      0.37 o
   6   6   2        0.10        0.27      0.46 o
  -9   7   2        0.01        0.01      0.35 o
  -8   7   2        0.45        0.80      0.38 o
  -7   7   2        0.31        0.57      0.23 o
  -6   7   2        0.52        0.86      0.29 o
  -5   7   2        4.39        3.93      0.28 o
  -4   7   2        7.90        9.69      0.19 o
  -3   7   2       75.48       70.79      2.14 o
  -2   7   2        1.25        1.34      0.19 o
  -1   7   2       43.46       43.40      1.00 o
   0   7   2       30.53       28.77      0.36 o
   1   7   2        6.94        6.73      0.58 o
   2   7   2        4.25        3.84      0.38 o
   3   7   2       12.19       13.68      0.87 o
   4   7   2        4.19        2.95      0.45 o
   5   7   2        0.04        0.03      0.42 o
  -8   8   2        0.00        0.13      0.35 o
  -7   8   2        1.69        1.58      0.35 o
  -6   8   2        6.26        7.76      0.39 o
  -5   8   2        4.81        4.62      0.41 o
  -4   8   2       49.40       46.74      0.74 o
  -3   8   2        8.89        8.93      0.66 o
  -2   8   2        1.42        0.96      0.36 o
  -1   8   2        0.09        0.17      0.18 o
   0   8   2        2.68        3.69      0.34 o
   1   8   2        2.57        2.17      0.49 o
   2   8   2        3.09        2.85      0.57 o
   3   8   2        2.40        2.46      0.42 o
   4   8   2        0.20        0.17      0.47 o
  -8   9   2        1.00        1.44      0.51 o
  -7   9   2        0.02        0.01      0.37 o
  -6   9   2        4.81        5.41      0.60 o
  -5   9   2        4.36        4.49      0.33 o
  -4   9   2        0.36        0.66      0.28 o
  -3   9   2        1.31        3.17      0.80 o
  -2   9   2        1.19        1.12      0.20 o
  -1   9   2        1.23        1.12      0.26 o
   0   9   2        1.28        1.13      0.30 o
   1   9   2        3.48        4.48      0.52 o
   2   9   2        0.01        0.37      0.41 o
   3   9   2        0.67        1.07      0.52 o
  -7  10   2        0.11        0.54      0.54 o
  -6  10   2        0.76        0.22      0.32 o
  -5  10   2        5.10        5.21      0.59 o
  -4  10   2        7.92        9.14      0.71 o
  -3  10   2        2.26        2.26      0.33 o
  -2  10   2        0.00        0.15      0.37 o
  -1  10   2        0.14        0.00      0.29 o
   0  10   2        0.07        0.09      0.29 o
   1  10   2        1.20        1.39      0.40 o
   2  10   2        2.53        2.04      0.53 o
  -5  11   2        1.28        0.94      0.43 o
  -4  11   2        0.03        0.11      0.46 o
  -3  11   2        3.06        2.58      0.53 o
  -2  11   2        1.86        3.15      0.44 o
  -1  11   2        0.13        0.23      0.39 o
   0  11   2        0.76        1.48      0.64 o
  -1 -11   3        1.02        1.34      0.53 o
   0 -11   3        1.34        1.05      0.39 o
   1 -11   3        0.02        0.09      0.30 o
   2 -11   3        0.01        0.13      0.28 o
   3 -11   3        0.18        0.25      0.24 o
   4 -11   3        0.40        1.00      0.50 o
   5 -11   3        4.20        3.56      0.64 o
  -2 -10   3        0.12        0.06      0.33 o
  -1 -10   3        1.23        1.37      0.37 o
   0 -10   3        1.17        1.02      0.26 o
   1 -10   3        2.39        2.84      0.44 o
   2 -10   3        0.18        0.04      0.22 o
   3 -10   3        0.51        0.70      0.23 o
   4 -10   3        9.83       12.25      0.60 o
   5 -10   3        0.73        0.30      0.46 o
   6 -10   3        0.15        0.01      0.50 o
  -4  -9   3        1.03        0.89      0.52 o
  -3  -9   3        1.11        1.14      0.47 o
  -2  -9   3        1.36        1.52      0.32 o
  -1  -9   3       10.54       11.37      0.54 o
   0  -9   3       46.98       49.02      0.95 o
   1  -9   3       39.09       36.77      0.75 o
   2  -9   3        0.44        0.59      0.22 o
   3  -9   3        6.23        7.95      0.38 o
   4  -9   3        3.76        3.76      0.32 o
   5  -9   3        0.67        0.04      0.37 o
   6  -9   3        1.50        1.75      0.53 o
   7  -9   3        1.80        1.63      0.58 o
  -5  -8   3        0.05        0.66      0.46 o
  -4  -8   3        0.58        0.49      0.38 o
  -3  -8   3        2.50        2.36      0.54 o
  -2  -8   3        8.40        7.49      0.53 o
  -1  -8   3        0.31        0.20      0.30 o
   0  -8   3      118.31      121.23      1.94 o
   1  -8   3       95.51       96.34      2.51 o
   2  -8   3        0.08        0.32      0.31 o
   3  -8   3        0.42        0.61      0.18 o
   4  -8   3        9.72        9.85      0.35 o
   5  -8   3       20.56       19.97      0.73 o
   6  -8   3        0.04        0.02      0.36 o
   7  -8   3        3.91        4.87      0.59 o
   8  -8   3        1.80        1.93      0.69 o
  -5  -7   3        0.77        0.85      0.92 o
  -4  -7   3        0.60        0.33      0.42 o
  -3  -7   3        3.64        3.69      0.64 o
  -2  -7   3        0.53        1.00      0.48 o
  -1  -7   3        5.27        4.09      0.74 o
   0  -7   3       40.38       39.93      0.72 o
   1  -7   3       77.12       75.09      0.76 o
   2  -7   3       64.08       59.88      1.55 o
   3  -7   3       33.05       36.79      0.36 o
   4  -7   3        1.17        0.54      0.12 o
   5  -7   3       23.48       22.31      1.51 o
   6  -7   3       10.93       10.85      0.82 o
   7  -7   3        1.51        2.05      0.40 o
   8  -7   3        0.07        0.01      0.52 o
  -6  -6   3        0.91        0.92      0.49 o
  -5  -6   3        5.83        6.28      0.63 o
  -4  -6   3        0.06        0.16      0.35 o
  -3  -6   3       11.75       12.57      0.43 o
  -2  -6   3        2.02        3.36      0.16 o
  -1  -6   3        5.69        5.78      0.34 o
   0  -6   3       15.17       14.41      0.34 o
   1  -6   3       46.74       48.47      0.39 o
   2  -6   3        8.09        7.32      0.30 o
   3  -6   3        0.03        1.05      0.10 o
   4  -6   3        3.74        2.18      0.19 o
   5  -6   3        0.60        0.16      0.17 o
   6  -6   3        1.41        2.29      0.28 o
   7  -6   3        7.41        8.44      0.92 o
   8  -6   3        4.74        3.36      0.50 o
  -7  -5   3        0.05        0.07      0.49 o
  -6  -5   3        1.76        0.49      0.42 o
  -5  -5   3       26.91       24.44      0.90 o
  -4  -5   3       10.10        9.50      0.42 o
  -3  -5   3        1.08        0.75      0.22 o
  -2  -5   3        5.24        4.35      0.35 o
  -1  -5   3       82.60       87.14      1.88 o
   0  -5   3       17.91       21.04      0.17 o
   1  -5   3      146.00      150.98      1.35 o
   2  -5   3       19.64       20.26      0.94 o
   3  -5   3        9.25       11.13      0.79 o
   4  -5   3        0.63        1.41      0.19 o
   5  -5   3        0.02        0.01      0.15 o
   6  -5   3       12.78       14.03      0.58 o
   7  -5   3        2.45        1.84      0.40 o
   8  -5   3        1.66        2.16      0.48 o
  -7  -4   3        0.01        0.02      0.42 o
  -6  -4   3        5.38        5.58      0.68 o
  -5  -4   3       23.85       25.61      1.07 o
  -4  -4   3        0.35        0.99      0.30 o
  -3  -4   3        0.60        0.66      0.22 o
  -2  -4   3        4.32        5.90      0.29 o
  -1  -4   3      166.03      173.29      0.76 o
   0  -4   3      118.30      120.88      2.33 o
   1  -4   3      230.81      265.08      0.84 o
   2  -4   3       99.47      118.89      6.32 o
   3  -4   3        1.09        2.61      0.62 o
   4  -4   3        3.25        2.58      0.14 o
   5  -4   3        1.80        1.64      0.11 o
   6  -4   3        0.95        0.90      0.15 o
   7  -4   3        0.49        0.43      0.31 o
   8  -4   3        0.16        0.23      0.32 o
   9  -4   3        0.14        0.00      0.53 o
  -8  -3   3        0.09        0.42      0.46 o
  -7  -3   3        0.12        0.28      0.41 o
  -6  -3   3        3.55        3.54      0.40 o
  -5  -3   3        2.48        3.91      0.35 o
  -4  -3   3        0.00        0.07      0.22 o
  -3  -3   3       30.18       27.13      0.76 o
  -2  -3   3       53.13       65.27      0.54 o
  -1  -3   3      658.45      717.90      8.91 o
   0  -3   3        8.60        8.85      0.66 o
   1  -3   3       99.17      112.26      0.04 o
   2  -3   3      205.57      193.95      3.80 o
   3  -3   3      303.12      314.41      8.48 o
   4  -3   3        0.97        1.13      0.17 o
   5  -3   3       17.99       15.31      0.90 o
   6  -3   3        6.07        5.66      0.64 o
   7  -3   3        3.44        4.26      0.32 o
   8  -3   3        0.11        0.17      0.34 o
   9  -3   3        0.09        0.18      0.58 o
  -8  -2   3        0.20        0.49      0.45 o
  -7  -2   3        0.11        0.42      0.26 o
  -6  -2   3        5.98        5.27      0.51 o
  -5  -2   3        6.65        6.07      0.31 o
  -4  -2   3        0.00        0.11      0.18 o
  -3  -2   3        1.07        0.89      0.10 o
  -2  -2   3        4.64        3.62      0.22 o
  -1  -2   3       63.68       53.10      0.31 o
   0  -2   3      261.86      263.11      2.25 o
   1  -2   3        1.17        0.78      0.39 o
   2  -2   3      261.55      276.29      8.73 o
   3  -2   3      605.89      642.69      8.47 o
   4  -2   3       34.52       37.62      0.51 o
   5  -2   3        0.35        0.46      0.22 o
   6  -2   3        4.97        4.89      0.30 o
   7  -2   3       18.48       21.77      0.72 o
   8  -2   3        3.20        2.96      0.36 o
  -8  -1   3        0.02        0.48      0.51 o
  -7  -1   3        1.03        1.43      0.47 o
  -6  -1   3        0.32        0.54      0.29 o
  -5  -1   3       13.65       14.26      0.46 o
  -4  -1   3        4.81        4.72      0.23 o
  -3  -1   3        0.14        0.21      0.08 o
  -2  -1   3       76.96       72.98      0.59 o
  -1  -1   3      150.21      155.58      0.85 o
   0  -1   3      400.04      438.88      5.96 o
   1  -1   3       82.43       73.35      0.87 o
   2  -1   3        0.28        0.25      0.33 o
   3  -1   3      125.84      113.45      2.15 o
   4  -1   3       26.81       28.52      0.34 o
   5  -1   3        3.18        3.40      0.21 o
   6  -1   3       24.10       26.02      0.80 o
   7  -1   3       32.61       35.27      0.81 o
   8  -1   3        4.56        4.38      0.38 o
  -9   0   3        0.03        0.19      0.42 o
  -8   0   3        0.48        0.51      0.28 o
  -7   0   3        1.02        0.93      0.24 o
  -6   0   3        4.82        4.37      0.32 o
  -5   0   3        0.79        1.22      0.30 o
  -4   0   3        0.21        0.13      0.15 o
  -3   0   3       40.97       41.20      0.90 o
  -2   0   3        3.46        3.03      0.09 o
  -1   0   3       50.97       55.70      2.02 o
   0   0   3      619.23      688.32      9.70 o
   1   0   3      680.25      723.11      6.41 o
   2   0   3       80.88       90.71      2.40 o
   3   0   3        2.80        2.11      0.49 o
   4   0   3        3.59        4.30      0.22 o
   5   0   3       16.80       18.92      0.48 o
   6   0   3        1.02        1.61      0.32 o
   7   0   3       12.47       14.45      0.70 o
   8   0   3        3.18        3.91      0.48 o
  -9   1   3        0.11        0.07      0.41 o
  -8   1   3        0.13        0.15      0.26 o
  -7   1   3        0.40        0.33      0.19 o
  -6   1   3       10.27        9.78      0.51 o
  -5   1   3        3.51        3.97      0.30 o
  -4   1   3        0.04        0.02      0.23 o
  -3   1   3      251.03      261.66      1.65 o
  -2   1   3      551.31      573.73      5.35 o
  -1   1   3      484.58      496.30      3.39 o
   0   1   3      839.46      781.46      9.73 o
   1   1   3      199.23      211.89      2.74 o
   2   1   3       41.74       34.85      0.55 o
   3   1   3       33.58       28.57      0.42 o
   4   1   3        2.20        3.38      0.55 o
   5   1   3       17.35       18.27      0.86 o
   6   1   3        0.00        0.04      0.32 o
   7   1   3        2.43        1.76      0.33 o
   8   1   3        1.25        1.48      0.48 o
  -9   2   3        0.92        0.93      0.44 o
  -8   2   3        0.21        0.36      0.32 o
  -7   2   3        1.11        0.88      0.25 o
  -6   2   3       13.84       14.88      0.58 o
  -5   2   3       25.93       25.64      0.25 o
  -4   2   3        6.53        9.32      0.51 o
  -3   2   3       99.21      107.59      2.56 o
  -2   2   3       10.64       13.52      0.55 o
  -1   2   3        6.14        8.62      0.16 o
   0   2   3        7.79       11.32      0.28 o
   1   2   3     1411.81     1423.88     25.87 o
   2   2   3      503.95      453.77     10.86 o
   3   2   3       10.02       11.28      0.20 o
   4   2   3       23.52       19.88      0.65 o
   5   2   3        6.50        6.83      0.55 o
   6   2   3        0.42        0.81      0.23 o
   7   2   3        0.02        0.30      0.30 o
  -9   3   3        0.57        1.08      0.63 o
  -8   3   3        0.26        0.16      0.24 o
  -7   3   3        0.40        0.21      0.24 o
  -6   3   3        1.67        1.61      0.30 o
  -5   3   3       81.83       75.13      1.22 o
  -4   3   3       22.03       17.45      0.22 o
  -3   3   3       71.10       81.93      0.46 o
  -2   3   3       12.13       11.60      0.80 o
  -1   3   3      340.45      355.47      2.33 o
   0   3   3      101.78      102.43      1.97 o
   1   3   3      944.77      920.89     11.14 o
   2   3   3      419.08      450.85      6.93 o
   3   3   3       12.42       12.57      0.78 o
   4   3   3        0.47        1.11      0.21 o
   5   3   3        6.06        6.74      0.37 o
   6   3   3        2.12        2.37      0.44 o
   7   3   3        0.03        0.00      0.38 o
  -9   4   3        0.26        0.26      0.38 o
  -8   4   3        0.58        0.54      0.28 o
  -7   4   3        0.00        0.16      0.22 o
  -6   4   3        4.24        4.06      0.77 o
  -5   4   3       18.51       19.71      0.64 o
  -4   4   3        0.25        0.10      0.07 o
  -3   4   3       15.33       15.76      0.18 o
  -2   4   3      219.98      215.75      3.44 o
  -1   4   3       10.77       10.77      0.25 o
   0   4   3       32.35       31.34      0.24 o
   1   4   3       28.11       26.31      0.66 o
   2   4   3       76.97       79.99      0.87 o
   3   4   3       67.82       71.00      2.24 o
   4   4   3        2.11        2.20      0.25 o
   5   4   3        9.04        8.04      0.55 o
   6   4   3        4.37        3.30      0.47 o
   7   4   3        0.39        0.47      0.61 o
  -9   5   3        0.04        0.01      0.34 o
  -8   5   3        0.02        0.00      0.23 o
  -7   5   3        1.07        0.92      0.38 o
  -6   5   3       29.75       27.22      1.01 o
  -5   5   3       11.28       16.10      0.25 o
  -4   5   3       20.20       18.31      0.28 o
  -3   5   3        6.01        6.30      0.18 o
  -2   5   3       19.77       18.64      0.18 o
  -1   5   3       30.54       28.53      0.46 o
   0   5   3        0.49        0.05      0.23 o
   1   5   3        1.46        1.75      0.19 o
   2   5   3       12.68       13.03      0.35 o
   3   5   3        2.99        3.34      0.62 o
   4   5   3        0.22        0.40      0.26 o
   5   5   3        0.45        0.63      0.44 o
   6   5   3        0.83        0.59      0.46 o
  -9   6   3        0.15        0.20      0.39 o
  -8   6   3        0.51        0.44      0.38 o
  -7   6   3        4.21        5.41      0.29 o
  -6   6   3        4.89        4.60      0.85 o
  -5   6   3       17.50       17.95      0.91 o
  -4   6   3       19.93       16.73      0.76 o
  -3   6   3       71.93       69.20      0.57 o
  -2   6   3       24.89       25.45      0.37 o
  -1   6   3        0.58        0.70      0.24 o
   0   6   3       12.79       12.12      0.52 o
   1   6   3        0.25        0.51      0.22 o
   2   6   3        1.66        2.07      0.37 o
   3   6   3        0.32        0.18      0.30 o
   4   6   3        0.10        0.06      0.35 o
   5   6   3        0.04        0.11      0.41 o
  -8   7   3        0.16        0.11      0.33 o
  -7   7   3        1.11        1.38      0.23 o
  -6   7   3        2.99        1.77      0.23 o
  -5   7   3        0.26        0.21      0.34 o
  -4   7   3       17.26       15.44      0.91 o
  -3   7   3       22.37       19.95      0.68 o
  -2   7   3        1.41        1.03      0.18 o
  -1   7   3        1.09        1.03      0.15 o
   0   7   3        4.44        5.00      0.32 o
   1   7   3        8.58        8.91      0.97 o
   2   7   3        2.72        2.78      0.39 o
   3   7   3        0.27        1.14      0.70 o
   4   7   3        0.03        0.16      0.41 o
   5   7   3        0.07        0.13      0.47 o
  -8   8   3        3.95        4.50      0.54 o
  -7   8   3        3.05        3.48      0.40 o
  -6   8   3        0.02        0.03      0.22 o
  -5   8   3        8.28        7.39      0.36 o
  -4   8   3        0.05        0.10      0.25 o
  -3   8   3       14.48       12.38      0.57 o
  -2   8   3        0.78        1.18      0.19 o
  -1   8   3        0.01        0.03      0.18 o
   0   8   3        0.24        0.15      0.32 o
   1   8   3        0.00        0.24      0.34 o
   2   8   3        0.64        0.30      0.36 o
   3   8   3        0.00        0.08      0.41 o
   4   8   3        1.02        1.32      0.54 o
  -7   9   3        6.00        8.74      0.71 o
  -6   9   3        2.07        2.39      0.40 o
  -5   9   3        2.26        2.07      0.30 o
  -4   9   3        3.93        3.21      0.32 o
  -3   9   3        2.26        2.02      0.61 o
  -2   9   3       12.34       12.03      0.55 o
  -1   9   3        1.86        1.87      0.28 o
   0   9   3        0.01        0.06      0.26 o
   1   9   3        0.23        0.73      0.40 o
   2   9   3        0.19        0.33      0.45 o
   3   9   3        0.41        0.73      0.75 o
  -7  10   3        2.99        4.16      0.51 o
  -6  10   3        4.29        5.36      0.60 o
  -5  10   3        2.95        2.04      0.33 o
  -4  10   3        4.67        4.24      0.45 o
  -3  10   3        4.31        5.01      0.56 o
  -2  10   3        2.12        1.87      0.39 o
  -1  10   3        0.41        0.34      0.41 o
   0  10   3        0.01        0.25      0.39 o
   1  10   3        1.18        0.15      0.43 o
  -5  11   3        0.01        0.14      0.47 o
  -4  11   3        0.00        0.20      0.35 o
  -3  11   3        0.76        1.08      0.38 o
  -2  11   3        0.40        1.10      0.46 o
  -1  11   3        0.19        0.61      0.47 o
  -1 -11   4        0.82        0.17      0.56 o
   0 -11   4        0.06        0.53      0.45 o
   1 -11   4        1.02        1.10      0.32 o
   2 -11   4        1.49        2.02      0.53 o
   3 -11   4       12.07       15.49      0.81 o
   4 -11   4       10.67       10.57      0.86 o
   5 -11   4        0.77        0.14      0.59 o
  -2 -10   4        0.51        1.05      0.43 o
  -1 -10   4        3.43        3.25      0.40 o
   0 -10   4        0.31        0.53      0.26 o
   1 -10   4        3.09        2.55      0.34 o
   2 -10   4        0.21        0.34      0.23 o
   3 -10   4        0.04        0.02      0.22 o
   4 -10   4        0.31        0.68      0.44 o
   5 -10   4        2.78        2.84      0.57 o
   6 -10   4        1.75        3.17      0.70 o
  -4  -9   4        0.11        0.01      0.65 o
  -3  -9   4        0.89        0.85      0.44 o
  -2  -9   4        6.74        6.69      0.44 o
  -1  -9   4        1.38        1.38      0.29 o
   0  -9   4        0.02        0.05      0.21 o
   1  -9   4        0.30        2.31      0.45 o
   2  -9   4        0.58        0.44      0.21 o
   3  -9   4       14.63       13.60      0.43 o
   4  -9   4        1.08        0.62      0.36 o
   5  -9   4        1.75        1.27      0.46 o
   6  -9   4        0.01        0.49      0.42 o
   7  -9   4        1.02        2.32      0.62 o
  -5  -8   4        0.01        0.15      0.45 o
  -4  -8   4        0.04        0.17      0.42 o
  -3  -8   4        0.88        1.20      0.52 o
  -2  -8   4        0.26        0.85      0.23 o
  -1  -8   4        0.92        0.55      0.24 o
   0  -8   4        6.22        6.71      0.46 o
   1  -8   4       47.85       43.98      1.39 o
   2  -8   4       75.01       69.91      0.63 o
   3  -8   4        0.00        0.08      0.15 o
   4  -8   4        0.09        0.18      0.21 o
   5  -8   4        0.43        0.45      0.27 o
   6  -8   4        1.09        0.88      0.33 o
   7  -8   4        0.25        0.33      0.45 o
   8  -8   4        0.00        0.00      0.48 o
  -5  -7   4        0.57        0.45      0.45 o
  -4  -7   4        0.91        0.62      0.37 o
  -3  -7   4        0.09        0.47      0.38 o
  -2  -7   4        3.17        3.37      0.64 o
  -1  -7   4        0.00        0.14      0.18 o
   0  -7   4        1.30        1.90      0.32 o
   1  -7   4       92.91       90.92      0.75 o
   2  -7   4       70.62       67.94      1.68 o
   3  -7   4        0.21        0.36      0.12 o
   4  -7   4        1.68        1.72      0.50 o
   5  -7   4        1.50        1.22      0.27 o
   6  -7   4        2.98        3.24      0.33 o
   7  -7   4        1.42        0.58      0.36 o
   8  -7   4        0.42        0.61      0.56 o
  -6  -6   4        1.95        1.55      0.49 o
  -5  -6   4        3.29        3.57      0.52 o
  -4  -6   4        1.81        1.08      0.34 o
  -3  -6   4        6.60        6.70      0.57 o
  -2  -6   4        0.85        0.92      0.32 o
  -1  -6   4       13.47       11.04      0.41 o
   0  -6   4        0.68        0.77      0.18 o
   1  -6   4      101.58       89.28      1.78 o
   2  -6   4       23.40       24.22      0.20 o
   3  -6   4       23.01       17.77      0.39 o
   4  -6   4        4.65        5.01      0.25 o
   5  -6   4       11.64        8.90      0.48 o
   6  -6   4        4.27        3.48      0.28 o
   7  -6   4        0.05        0.00      0.31 o
   8  -6   4        0.13        0.28      0.32 o
  -7  -5   4        0.06        0.57      0.54 o
  -6  -5   4        3.69        4.15      0.59 o
  -5  -5   4        6.97        8.48      0.78 o
  -4  -5   4        1.61        1.53      0.29 o
  -3  -5   4        3.64        3.83      0.32 o
  -2  -5   4        9.44        8.92      0.32 o
  -1  -5   4       99.63      110.23      0.91 o
   0  -5   4        5.81        4.39      0.12 o
   1  -5   4      342.43      350.53      2.91 o
   2  -5   4       48.88       48.66      0.51 o
   3  -5   4        0.97        1.24      0.19 o
   4  -5   4        0.42        0.37      0.12 o
   5  -5   4       10.85       10.48      0.52 o
   6  -5   4       14.61       13.07      0.44 o
   7  -5   4        1.37        1.33      0.70 o
   8  -5   4        0.46        1.30      0.42 o
  -7  -4   4        0.01        0.00      0.37 o
  -6  -4   4        6.19        7.92      1.44 o
  -5  -4   4        8.90       11.40      0.65 o
  -4  -4   4        1.95        2.41      0.33 o
  -3  -4   4        0.10        0.26      0.13 o
  -2  -4   4        2.29        2.97      0.32 o
  -1  -4   4       21.49       29.42      0.89 o
   0  -4   4        4.77        5.70      0.36 o
   1  -4   4       65.45       60.15      1.45 o
   2  -4   4       55.87       65.19      0.39 o
   3  -4   4        3.64        4.12      0.37 o
   4  -4   4        2.37        2.33      0.29 o
   5  -4   4       10.76        9.20      0.14 o
   6  -4   4       11.09       12.14      0.65 o
   7  -4   4        0.64        0.29      0.31 o
   8  -4   4        0.02        0.11      0.33 o
  -8  -3   4        0.00        0.02      0.43 o
  -7  -3   4        0.12        0.13      0.39 o
  -6  -3   4        3.32        3.84      0.38 o
  -5  -3   4        3.56        2.58      0.36 o
  -4  -3   4       12.12       11.50      0.22 o
  -3  -3   4        6.82        7.55      0.30 o
  -2  -3   4      100.81      110.81      1.64 o
  -1  -3   4      128.10      134.89      0.69 o
   0  -3   4      157.40      183.81      0.69 o
   1  -3   4        0.08        0.01      0.53 o
   2  -3   4       17.99       18.53      2.33 o
   3  -3   4        0.23        0.20      0.07 o
   4  -3   4        0.07        0.00      0.31 o
   5  -3   4        0.71        0.81      0.52 o
   6  -3   4        0.00        0.00      0.19 o
   7  -3   4        1.49        0.76      0.33 o
   8  -3   4        0.05        0.00      0.32 o
  -8  -2   4        0.01        0.13      0.42 o
  -7  -2   4        0.05        0.07      0.29 o
  -6  -2   4        2.30        2.15      0.37 o
  -5  -2   4        0.03        0.06      0.18 o
  -4  -2   4        4.70        5.17      0.47 o
  -3  -2   4       40.05       43.29      0.99 o
  -2  -2   4       18.47       29.63      0.34 o
  -1  -2   4        0.08        0.57      0.20 o
   0  -2   4      301.39      334.54      3.96 o
   1  -2   4      292.52      301.04      1.72 o
   2  -2   4        9.65       11.80      0.30 o
   3  -2   4        1.16        0.95      0.14 o
   4  -2   4       27.51       28.00      0.51 o
   5  -2   4        0.59        0.87      0.16 o
   6  -2   4        4.33        4.22      0.30 o
   7  -2   4        0.05        0.03      0.22 o
   8  -2   4        0.01        0.18      0.36 o
  -8  -1   4        1.18        0.77      0.42 o
  -7  -1   4        4.28        3.53      0.45 o
  -6  -1   4        0.13        0.24      0.22 o
  -5  -1   4        4.08        4.02      0.24 o
  -4  -1   4        9.68        8.91      0.43 o
  -3  -1   4       44.68       51.06      0.56 o
  -2  -1   4       74.68       84.26      0.90 o
  -1  -1   4       59.45       73.30      0.65 o
   0  -1   4      293.48      348.57      2.96 o
   1  -1   4       58.68       61.97      0.29 o
   2  -1   4        0.16        0.09      0.38 o
   3  -1   4       67.61       68.85      1.55 o
   4  -1   4       31.77       32.93      0.46 o
   5  -1   4        0.00        0.07      0.13 o
   6  -1   4        0.01        0.05      0.22 o
   7  -1   4        0.94        0.66      0.25 o
   8  -1   4        1.71        1.81      0.32 o
  -9   0   4        0.06        0.23      0.44 o
  -8   0   4        1.54        1.35      0.43 o
  -7   0   4       11.93       12.23      0.45 o
  -6   0   4        0.07        0.17      0.21 o
  -5   0   4       20.39       20.29      0.65 o
  -4   0   4       12.85       16.01      0.38 o
  -3   0   4       86.67      101.90      1.10 o
  -2   0   4        6.89        8.12      0.17 o
  -1   0   4       78.37       71.99      1.11 o
   0   0   4      665.40      665.38      4.78 o
   1   0   4        0.06        1.05      0.27 o
   2   0   4      287.93      271.85      1.64 o
   3   0   4       29.36       32.11      0.27 o
   4   0   4       64.30       57.14      1.29 o
   5   0   4       12.08        9.81      0.32 o
   6   0   4        2.87        3.06      0.43 o
   7   0   4        3.07        4.19      0.40 o
   8   0   4        5.44        6.77      0.58 o
  -9   1   4        0.85        1.71      0.52 o
  -8   1   4        0.01        0.03      0.29 o
  -7   1   4       12.15       10.87      0.62 o
  -6   1   4       27.41       27.15      0.40 o
  -5   1   4        8.13        6.58      0.34 o
  -4   1   4        2.03        3.55      0.24 o
  -3   1   4      109.71      131.65      1.94 o
  -2   1   4      231.02      227.49      2.25 o
  -1   1   4        1.51        1.39      0.10 o
   0   1   4       32.88       28.94      0.36 o
   1   1   4      157.87      161.60      1.10 o
   2   1   4      208.36      222.24      3.64 o
   3   1   4        0.08        0.02      0.21 o
   4   1   4        2.89        2.26      0.33 o
   5   1   4        0.40        0.27      0.26 o
   6   1   4        1.46        2.01      0.20 o
   7   1   4        0.68        0.82      0.32 o
   8   1   4        3.01        1.74      0.80 o
  -9   2   4        0.60        0.42      0.37 o
  -8   2   4        0.11        0.14      0.30 o
  -7   2   4        0.66        0.60      0.23 o
  -6   2   4        0.28        0.55      0.36 o
  -5   2   4        5.69        5.61      0.33 o
  -4   2   4       85.63       90.17      1.92 o
  -3   2   4       42.62       47.53      0.35 o
  -2   2   4       85.22       78.34      0.59 o
  -1   2   4      211.05      217.83      2.41 o
   0   2   4      221.09      247.26      2.70 o
   1   2   4      325.39      310.13      3.96 o
   2   2   4       34.54       31.77      0.53 o
   3   2   4        0.65        0.87      0.13 o
   4   2   4        5.32        4.96      0.24 o
   5   2   4        1.23        1.66      0.35 o
   6   2   4        1.79        1.66      0.35 o
   7   2   4        0.09        0.45      0.30 o
  -9   3   4        0.40        0.16      0.40 o
  -8   3   4        0.77        1.13      0.30 o
  -7   3   4        0.07        0.13      0.26 o
  -6   3   4        1.08        1.14      0.33 o
  -5   3   4        7.02        6.76      0.40 o
  -4   3   4       35.05       37.62      0.39 o
  -3   3   4       40.07       43.17      1.30 o
  -2   3   4        0.89        1.23      0.18 o
  -1   3   4      232.87      241.25      3.44 o
   0   3   4        4.03        4.08      0.20 o
   1   3   4      436.00      436.39      6.50 o
   2   3   4        6.22        8.83      0.94 o
   3   3   4       24.56       22.86      0.75 o
   4   3   4        3.94        4.08      0.31 o
   5   3   4        0.70        0.55      0.34 o
   6   3   4        0.00        0.13      0.27 o
   7   3   4        0.04        0.17      0.33 o
  -9   4   4        0.32        0.06      0.50 o
  -8   4   4        0.12        0.32      0.27 o
  -7   4   4        4.65        4.24      0.32 o
  -6   4   4       18.02       20.90      0.57 o
  -5   4   4        6.34        6.57      0.22 o
  -4   4   4        9.39        8.45      0.33 o
  -3   4   4        3.97        4.19      0.12 o
  -2   4   4        1.69        1.61      0.38 o
  -1   4   4       51.06       49.14      0.38 o
   0   4   4        0.08        0.20      0.13 o
   1   4   4       19.60       25.32      0.88 o
   2   4   4        0.64        1.18      0.36 o
   3   4   4        4.79        5.11      0.56 o
   4   4   4        0.00        0.10      0.26 o
   5   4   4        1.06        1.21      0.55 o
   6   4   4        0.02        0.21      0.43 o
  -9   5   4        0.76        1.08      0.58 o
  -8   5   4        1.34        1.79      0.32 o
  -7   5   4        0.43        0.71      0.21 o
  -6   5   4       11.07       10.97      0.56 o
  -5   5   4      135.34      130.47      1.95 o
  -4   5   4       71.02       67.66      0.85 o
  -3   5   4      111.91      111.94      1.04 o
  -2   5   4       94.05       88.97      1.67 o
  -1   5   4        7.59        6.82      0.54 o
   0   5   4        0.35        0.93      0.29 o
   1   5   4        3.38        2.11      0.27 o
   2   5   4        4.01        3.84      0.53 o
   3   5   4        0.00        0.02      0.31 o
   4   5   4        0.84        0.38      0.29 o
   5   5   4        0.21        0.15      0.43 o
   6   5   4        0.02        0.18      0.45 o
  -9   6   4        0.40        0.81      0.56 o
  -8   6   4        1.34        2.72      0.35 o
  -7   6   4        2.45        2.44      0.25 o
  -6   6   4        0.03        0.05      0.26 o
  -5   6   4       75.91       72.14      1.98 o
  -4   6   4      228.88      222.45      2.92 o
  -3   6   4       36.51       33.14      0.50 o
  -2   6   4        3.22        2.88      0.27 o
  -1   6   4       21.61       17.25      0.63 o
   0   6   4       25.77       22.70      0.39 o
   1   6   4        3.61        3.29      0.37 o
   2   6   4        9.69       10.06      0.46 o
   3   6   4        0.06        0.02      0.31 o
   4   6   4        1.27        1.38      0.43 o
   5   6   4        0.58        0.89      0.50 o
  -8   7   4        0.36        0.16      0.34 o
  -7   7   4        0.58        0.91      0.27 o
  -6   7   4        0.72        0.67      0.22 o
  -5   7   4       10.42        9.94      0.38 o
  -4   7   4       47.11       48.03      1.27 o
  -3   7   4       39.13       39.01      0.74 o
  -2   7   4        0.12        0.27      0.13 o
  -1   7   4       40.91       38.43      0.64 o
   0   7   4       30.26       28.86      0.98 o
   1   7   4        6.84        5.52      0.31 o
   2   7   4        4.88        5.64      0.56 o
   3   7   4        2.30        2.84      0.46 o
   4   7   4        1.18        0.84      0.48 o
  -8   8   4        0.53        0.92      0.32 o
  -7   8   4        0.00        0.25      0.27 o
  -6   8   4        0.49        1.11      0.26 o
  -5   8   4        0.10        0.28      0.24 o
  -4   8   4        3.04        2.35      0.32 o
  -3   8   4        0.16        0.12      0.23 o
  -2   8   4        7.37        7.32      0.35 o
  -1   8   4        1.45        1.78      0.34 o
   0   8   4       10.25        9.68      0.54 o
   1   8   4        2.35        2.14      0.47 o
   2   8   4        0.00        0.21      0.39 o
   3   8   4        0.27        0.13      0.45 o
  -7   9   4        0.93        1.69      0.46 o
  -6   9   4        0.87        0.66      0.30 o
  -5   9   4        0.88        0.18      0.27 o
  -4   9   4        0.99        1.09      0.33 o
  -3   9   4        1.17        1.01      0.31 o
  -2   9   4        0.71        0.51      0.40 o
  -1   9   4        0.18        0.04      0.33 o
   0   9   4        0.00        0.18      0.35 o
   1   9   4        0.03        0.16      0.34 o
   2   9   4        0.07        0.01      0.38 o
  -6  10   4        2.91        2.18      0.58 o
  -5  10   4        0.44        0.84      0.36 o
  -4  10   4        0.48        0.73      0.36 o
  -3  10   4        0.00        0.16      0.34 o
  -2  10   4        0.77        1.79      1.16 o
  -1  10   4        0.24        0.92      0.46 o
   0  10   4        0.54        0.91      0.48 o
   1  10   4        0.97        0.63      0.47 o
  -5  11   4        0.72        1.91      0.59 o
  -4  11   4        0.01        0.10      0.37 o
  -3  11   4        0.22        0.19      0.37 o
  -2  11   4        1.99        2.41      0.53 o
  -1  11   4        1.48        1.60      0.49 o
   0 -11   5        3.73        3.95      0.54 o
   1 -11   5        0.10        0.28      0.30 o
   2 -11   5        1.09        1.26      0.51 o
   3 -11   5        0.00        0.05      0.43 o
   4 -11   5        0.95        0.92      0.32 o
   5 -11   5        0.77        0.45      0.59 o
  -2 -10   5        0.45        1.00      0.51 o
  -1 -10   5        0.18        0.12      0.32 o
   0 -10   5        2.30        2.24      0.31 o
   1 -10   5        1.61        3.21      0.33 o
   2 -10   5        2.63        3.26      0.51 o
   3 -10   5        0.46        0.81      0.41 o
   4 -10   5        0.16        0.35      0.46 o
   5 -10   5        0.15        0.32      0.48 o
   6 -10   5        0.65        0.28      0.46 o
  -3  -9   5        1.43        1.20      0.40 o
  -2  -9   5        0.87        0.50      0.32 o
  -1  -9   5        0.73        0.97      0.31 o
   0  -9   5        1.03        1.11      0.29 o
   1  -9   5        0.80        1.00      0.30 o
   2  -9   5        0.35        0.38      0.22 o
   3  -9   5        6.70        6.46      0.60 o
   4  -9   5        1.66        1.53      0.31 o
   5  -9   5        1.18        1.28      0.45 o
   6  -9   5        0.44        0.58      0.51 o
   7  -9   5        2.06        4.20      0.72 o
  -4  -8   5        1.12        1.67      0.54 o
  -3  -8   5        7.68        8.82      0.63 o
  -2  -8   5        2.84        3.82      0.37 o
  -1  -8   5        0.00        0.21      0.20 o
   0  -8   5        5.82        6.45      0.51 o
   1  -8   5       62.41       64.44      0.65 o
   2  -8   5        9.66       10.46      0.53 o
   3  -8   5        0.14        0.44      0.23 o
   4  -8   5        6.30        5.99      0.45 o
   5  -8   5        0.26        0.16      0.24 o
   6  -8   5        2.49        3.10      0.30 o
   7  -8   5        2.15        2.65      0.55 o
  -5  -7   5        0.00        0.00      0.38 o
  -4  -7   5        0.04        0.13      0.36 o
  -3  -7   5        0.35        0.26      0.33 o
  -2  -7   5        3.19        3.54      0.35 o
  -1  -7   5        0.00        0.04      0.17 o
   0  -7   5       13.12       12.21      0.78 o
   1  -7   5      174.03      172.78      3.62 o
   2  -7   5       30.49       34.23      0.52 o
   3  -7   5        1.66        1.08      0.12 o
   4  -7   5        0.50        0.28      0.16 o
   5  -7   5        0.44        0.39      0.37 o
   6  -7   5        3.99        2.62      0.26 o
   7  -7   5        0.96        0.84      0.53 o
   8  -7   5        0.15        0.42      0.51 o
  -6  -6   5        0.21        0.35      0.42 o
  -5  -6   5        0.26        0.27      0.39 o
  -4  -6   5        2.21        2.07      0.40 o
  -3  -6   5        0.69        0.96      0.20 o
  -2  -6   5        0.19        0.42      0.26 o
  -1  -6   5       12.89       15.06      0.26 o
   0  -6   5       28.52       27.57      0.66 o
   1  -6   5       38.60       39.50      0.42 o
   2  -6   5       21.24       22.21      0.59 o
   3  -6   5        3.65        3.75      0.29 o
   4  -6   5        0.97        0.64      0.21 o
   5  -6   5        5.20        5.93      0.57 o
   6  -6   5        0.12        0.11      0.21 o
   7  -6   5        0.03        0.03      0.27 o
   8  -6   5        0.27        0.38      0.38 o
  -7  -5   5        0.01        0.05      0.44 o
  -6  -5   5        0.64        0.83      0.47 o
  -5  -5   5       10.84       10.90      0.65 o
  -4  -5   5       24.63       21.39      0.59 o
  -3  -5   5        7.25        8.13      0.40 o
  -2  -5   5        0.68        0.85      0.30 o
  -1  -5   5      115.36      116.67      1.75 o
   0  -5   5       12.79       11.66      0.27 o
   1  -5   5       94.53      100.70      1.86 o
   2  -5   5        0.01        0.18      0.12 o
   3  -5   5        1.65        1.37      0.17 o
   4  -5   5        1.11        0.69      0.21 o
   5  -5   5        6.43        5.51      0.27 o
   6  -5   5        0.36        0.23      0.20 o
   7  -5   5        1.33        1.16      0.25 o
   8  -5   5        0.11        0.37      0.35 o
  -7  -4   5        0.00        0.01      0.38 o
  -6  -4   5        0.91        0.14      0.39 o
  -5  -4   5       22.02       21.00      0.82 o
  -4  -4   5       26.00       21.36      0.54 o
  -3  -4   5       20.31       23.89      0.45 o
  -2  -4   5       17.92       19.52      0.55 o
  -1  -4   5        4.30        4.52      0.37 o
   0  -4   5       21.07       28.55      0.23 o
   1  -4   5       35.58       31.26      0.40 o
   2  -4   5       16.08       13.43      0.24 o
   3  -4   5        1.42        1.61      0.40 o
   4  -4   5        0.03        0.01      0.26 o
   5  -4   5        2.17        1.68      0.53 o
   6  -4   5        0.65        0.52      0.27 o
   7  -4   5        0.09        0.13      0.29 o
   8  -4   5        0.00        0.10      0.33 o
  -8  -3   5        0.03        0.01      0.42 o
  -7  -3   5        0.99        0.24      0.42 o
  -6  -3   5        0.06        0.13      0.27 o
  -5  -3   5       68.24       69.06      1.42 o
  -4  -3   5       85.50       90.78      1.66 o
  -3  -3   5        3.47        3.81      0.32 o
  -2  -3   5        1.29        1.60      0.14 o
  -1  -3   5      292.23      312.75      1.85 o
   0  -3   5      159.10      197.46      2.92 o
   1  -3   5      371.78      370.43      5.24 o
   2  -3   5       42.89       50.88      0.58 o
   3  -3   5       32.80       30.35      1.06 o
   4  -3   5       13.77       16.42      0.31 o
   5  -3   5        0.91        0.75      0.61 o
   6  -3   5        2.19        3.08      0.42 o
   7  -3   5        1.55        1.82      0.36 o
   8  -3   5        0.00        0.00      0.32 o
  -8  -2   5        0.27        0.00      0.40 o
  -7  -2   5        0.44        0.53      0.40 o
  -6  -2   5        0.27        0.33      0.24 o
  -5  -2   5       28.92       28.95      0.75 o
  -4  -2   5       21.93       22.98      0.60 o
  -3  -2   5       32.02       30.62      1.06 o
  -2  -2   5      149.62      145.46      1.52 o
  -1  -2   5      271.02      328.77      3.94 o
   0  -2   5     1453.55     1545.65     12.01 o
   1  -2   5      347.92      365.37      5.47 o
   2  -2   5        0.56        0.14      0.25 o
   3  -2   5        7.65        6.98      0.19 o
   4  -2   5       45.07       44.01      1.60 o
   5  -2   5        5.10        7.09      0.66 o
   6  -2   5        0.14        0.40      0.18 o
   7  -2   5        0.04        0.00      0.32 o
   8  -2   5        0.49        0.04      0.36 o
  -8  -1   5        0.39        0.43      0.45 o
  -7  -1   5        0.16        0.10      0.30 o
  -6  -1   5        0.00        0.13      0.26 o
  -5  -1   5        3.90        4.68      0.32 o
  -4  -1   5       21.21       20.51      0.77 o
  -3  -1   5       25.74       24.11      0.34 o
  -2  -1   5       38.51       43.51      0.84 o
  -1  -1   5       49.91       57.65      0.53 o
   0  -1   5        4.02        7.16      0.32 o
   1  -1   5       58.20       64.66      0.51 o
   2  -1   5       57.60       55.01      2.04 o
   3  -1   5       86.52       86.73      0.75 o
   4  -1   5       11.06        9.04      0.23 o
   5  -1   5        2.51        2.49      0.22 o
   6  -1   5        2.60        2.29      0.36 o
   7  -1   5        2.86        3.39      0.32 o
   8  -1   5        1.32        1.56      0.52 o
  -9   0   5        0.22        0.50      0.53 o
  -8   0   5        0.13        0.02      0.34 o
  -7   0   5        0.70        0.69      0.25 o
  -6   0   5       34.88       32.63      1.05 o
  -5   0   5       17.08       13.01      0.39 o
  -4   0   5       45.06       39.27      1.01 o
  -3   0   5       17.25       14.68      0.29 o
  -2   0   5       83.57       79.35      0.85 o
  -1   0   5       83.47       92.16      1.19 o
   0   0   5       23.93       27.74      0.41 o
   1   0   5       44.18       43.40      0.29 o
   2   0   5        1.55        2.18      0.19 o
   3   0   5       99.51      103.48      2.24 o
   4   0   5       21.46       20.25      0.30 o
   5   0   5        4.27        4.85      0.36 o
   6   0   5        0.01        0.09      0.24 o
   7   0   5        5.68        7.48      0.49 o
   8   0   5        2.55        2.80      0.48 o
  -9   1   5        0.01        0.23      0.44 o
  -8   1   5        0.20        0.25      0.34 o
  -7   1   5        0.01        0.17      0.28 o
  -6   1   5       10.29        9.94      0.39 o
  -5   1   5       28.01       25.45      0.72 o
  -4   1   5       23.44       20.31      0.33 o
  -3   1   5        0.06        0.10      0.08 o
  -2   1   5       13.16        7.71      0.21 o
  -1   1   5       97.04      107.98      1.48 o
   0   1   5      225.13      220.67      2.06 o
   1   1   5       74.72       67.24      1.26 o
   2   1   5       29.93       28.53      0.44 o
   3   1   5       22.71       21.48      0.34 o
   4   1   5        2.54        2.53      0.37 o
   5   1   5        1.43        2.40      0.42 o
   6   1   5        0.01        0.01      0.28 o
   7   1   5        2.61        2.66      0.64 o
  -9   2   5        0.23        0.31      0.46 o
  -8   2   5        0.14        0.21      0.35 o
  -7   2   5        0.13        0.24      0.31 o
  -6   2   5        0.02        0.09      0.30 o
  -5   2   5        0.08        0.13      0.26 o
  -4   2   5       17.32       14.92      0.71 o
  -3   2   5      136.08      141.75      1.22 o
  -2   2   5      151.92      178.32      1.91 o
  -1   2   5       46.87       50.32      0.80 o
   0   2   5       10.36       13.00      0.46 o
   1   2   5       50.51       45.24      0.48 o
   2   2   5       76.27       71.86      1.26 o
   3   2   5        0.42        0.25      0.13 o
   4   2   5       21.87       21.69      0.78 o
   5   2   5        0.00        0.05      0.29 o
   6   2   5        0.37        0.36      0.27 o
   7   2   5        0.15        0.13      0.33 o
  -9   3   5        0.56        1.39      0.42 o
  -8   3   5        0.61        0.60      0.37 o
  -7   3   5        2.29        3.03      0.42 o
  -6   3   5        8.51        7.07      0.22 o
  -5   3   5        2.42        4.12      0.37 o
  -4   3   5       26.07       26.88      1.00 o
  -3   3   5      135.92      145.04      2.92 o
  -2   3   5      435.15      433.14      3.94 o
  -1   3   5       14.90       17.82      0.29 o
   0   3   5        8.54        8.15      0.18 o
   1   3   5       96.67       94.68      2.37 o
   2   3   5      310.61      301.40      3.14 o
   3   3   5       66.45       61.58      1.41 o
   4   3   5        0.27        0.04      0.26 o
   5   3   5        0.37        0.12      0.33 o
   6   3   5        0.77        0.63      0.31 o
   7   3   5        0.09        0.14      0.33 o
  -9   4   5        0.11        0.09      0.42 o
  -8   4   5        0.44        1.31      0.43 o
  -7   4   5        0.10        0.31      0.21 o
  -6   4   5        0.57        0.73      0.31 o
  -5   4   5        0.00        0.06      0.15 o
  -4   4   5       24.46       26.21      0.25 o
  -3   4   5       34.36       28.79      1.01 o
  -2   4   5        6.47        8.15      0.39 o
  -1   4   5        2.82        1.91      0.23 o
   0   4   5       37.37       34.79      0.46 o
   1   4   5       35.17       35.38      0.63 o
   2   4   5      208.19      207.70      3.88 o
   3   4   5       51.67       46.96      0.79 o
   4   4   5        1.29        0.08      0.28 o
   5   4   5        1.84        2.25      0.80 o
   6   4   5        1.92        1.16      0.77 o
  -9   5   5        0.04        0.27      0.41 o
  -8   5   5        0.15        0.29      0.35 o
  -7   5   5        0.09        0.26      0.21 o
  -6   5   5        0.04        0.44      0.21 o
  -5   5   5        7.09        6.86      0.35 o
  -4   5   5        0.14        0.01      0.14 o
  -3   5   5       18.54       16.18      0.63 o
  -2   5   5        2.49        2.46      0.41 o
  -1   5   5        0.02        0.14      0.22 o
   0   5   5       22.35       24.04      0.48 o
   1   5   5        3.06        2.68      0.31 o
   2   5   5       12.13       12.80      0.41 o
   3   5   5        5.88        6.46      0.53 o
   4   5   5        3.89        3.62      0.53 o
   5   5   5        0.05        0.10      0.42 o
  -9   6   5        0.04        0.00      0.51 o
  -8   6   5        0.00        0.00      0.33 o
  -7   6   5        0.45        0.59      0.27 o
  -6   6   5        1.15        1.09      0.49 o
  -5   6   5        1.40        2.45      0.68 o
  -4   6   5        2.62        2.30      0.23 o
  -3   6   5       31.30       30.19      1.03 o
  -2   6   5        4.00        6.15      0.31 o
  -1   6   5        9.26       10.12      0.49 o
   0   6   5        1.53        2.45      0.33 o
   1   6   5        1.56        1.30      0.25 o
   2   6   5        5.17        5.09      0.42 o
   3   6   5        4.00        4.09      0.52 o
   4   6   5        0.60        0.88      0.58 o
   5   6   5        0.14        0.13      0.45 o
  -8   7   5        0.27        0.00      0.26 o
  -7   7   5        0.02        0.10      0.24 o
  -6   7   5        0.02        0.19      0.25 o
  -5   7   5        0.05        0.15      0.23 o
  -4   7   5        0.51        0.51      0.18 o
  -3   7   5        0.28        0.30      0.26 o
  -2   7   5        0.35        0.14      0.17 o
  -1   7   5        0.53        0.36      0.26 o
   0   7   5        2.68        2.56      0.40 o
   1   7   5        1.87        1.48      0.50 o
   2   7   5        0.69        1.41      0.38 o
   3   7   5        0.32        1.01      0.45 o
   4   7   5        0.00        0.00      0.42 o
  -8   8   5        0.82        0.81      0.37 o
  -7   8   5        0.05        0.01      0.30 o
  -6   8   5        0.25        0.21      0.26 o
  -5   8   5        0.83        0.53      0.26 o
  -4   8   5       24.10       23.17      0.81 o
  -3   8   5       14.60       14.68      0.62 o
  -2   8   5        0.65        0.32      0.38 o
  -1   8   5        0.03        0.02      0.33 o
   0   8   5        1.49        1.77      0.37 o
   1   8   5        0.55        0.18      0.39 o
   2   8   5        0.05        0.68      0.40 o
   3   8   5        0.08        0.39      0.44 o
  -7   9   5        0.42        0.46      0.37 o
  -6   9   5        0.16        0.04      0.29 o
  -5   9   5        0.02        0.05      0.31 o
  -4   9   5        0.27        0.09      0.32 o
  -3   9   5        0.30        0.05      0.35 o
  -2   9   5        0.04        0.07      0.33 o
  -1   9   5        0.60        0.04      0.36 o
   0   9   5        4.26        3.66      0.55 o
   1   9   5        4.85        4.05      0.55 o
   2   9   5        1.45        3.00      0.56 o
  -6  10   5        1.44        1.65      0.41 o
  -5  10   5        0.32        0.64      0.37 o
  -4  10   5        0.68        1.00      0.42 o
  -3  10   5        1.11        2.09      0.90 o
  -2  10   5        0.13        0.34      0.42 o
  -1  10   5        0.05        0.54      0.54 o
   0  10   5        0.01        0.00      0.44 o
  -4  11   5        0.65        1.43      0.45 o
  -3  11   5        0.33        0.53      0.44 o
  -2  11   5        1.18        1.44      0.47 o
   0 -11   6        0.89        1.10      0.39 o
   1 -11   6        0.00        0.18      0.33 o
   2 -11   6        3.28        4.47      0.69 o
   3 -11   6       11.30       10.63      0.56 o
   4 -11   6        3.82        4.90      0.66 o
  -2 -10   6        0.24        0.72      0.68 o
  -1 -10   6        3.19        3.49      0.34 o
   0 -10   6        2.17        2.57      0.39 o
   1 -10   6        0.35        0.51      0.24 o
   2 -10   6        0.62        0.16      0.42 o
   3 -10   6        3.43        5.29      0.78 o
   4 -10   6        1.24        0.44      0.31 o
   5 -10   6        0.37        0.08      0.44 o
   6 -10   6        1.29        0.46      0.48 o
  -3  -9   6        1.14        1.05      0.66 o
  -2  -9   6        0.99        0.67      0.33 o
  -1  -9   6        0.20        0.49      0.26 o
   0  -9   6        0.09        0.15      0.25 o
   1  -9   6        1.52        1.66      0.23 o
   2  -9   6        1.30        1.58      0.34 o
   3  -9   6        3.21        3.68      0.43 o
   4  -9   6        5.57        7.88      0.55 o
   5  -9   6        1.65        1.28      0.30 o
   6  -9   6        1.02        2.17      0.54 o
  -4  -8   6        0.01        0.16      0.39 o
  -3  -8   6        0.03        0.35      0.31 o
  -2  -8   6        0.34        0.53      0.30 o
  -1  -8   6        0.43        0.51      0.20 o
   0  -8   6        0.64        0.61      0.32 o
   1  -8   6        0.31        0.29      0.38 o
   2  -8   6        4.69        5.20      0.34 o
   3  -8   6        0.00        0.07      0.20 o
   4  -8   6        0.89        0.60      0.24 o
   5  -8   6        6.68        7.98      0.45 o
   6  -8   6        0.24        0.03      0.23 o
   7  -8   6        6.02        8.91      0.62 o
  -5  -7   6        0.01        0.03      0.38 o
  -4  -7   6        0.17        0.41      0.39 o
  -3  -7   6        1.74        1.92      0.32 o
  -2  -7   6       19.34       19.14      0.52 o
  -1  -7   6        0.01        0.23      0.16 o
   0  -7   6        5.90        6.00      0.12 o
   1  -7   6        2.47        2.09      0.49 o
   2  -7   6       19.35       19.44      0.38 o
   3  -7   6        2.42        1.52      0.19 o
   4  -7   6       17.68       17.59      0.48 o
   5  -7   6        0.57        0.40      0.18 o
   6  -7   6        2.30        2.73      0.39 o
   7  -7   6        0.04        0.02      0.30 o
  -6  -6   6        0.02        0.03      0.41 o
  -5  -6   6        0.01        0.48      0.38 o
  -4  -6   6        0.13        0.16      0.32 o
  -3  -6   6        2.14        2.25      0.43 o
  -2  -6   6       10.67       10.51      0.42 o
  -1  -6   6        9.56        9.65      0.23 o
   0  -6   6       14.85       11.74      0.45 o
   1  -6   6      138.94      137.82      0.69 o
   2  -6   6      416.70      410.17      6.16 o
   3  -6   6       37.25       38.62      0.41 o
   4  -6   6        2.96        2.74      0.28 o
   5  -6   6        3.67        3.20      0.31 o
   6  -6   6        0.84        0.73      0.28 o
   7  -6   6        0.32        1.20      0.36 o
   8  -6   6        0.17        1.04      0.33 o
  -7  -5   6        0.00        0.03      0.45 o
  -6  -5   6        0.02        0.28      0.41 o
  -5  -5   6        1.90        1.12      0.40 o
  -4  -5   6        7.51        8.08      0.46 o
  -3  -5   6        0.01        0.53      0.18 o
  -2  -5   6       17.38       15.48      0.54 o
  -1  -5   6        2.73        3.72      0.27 o
   0  -5   6      137.49      140.76      1.58 o
   1  -5   6       39.76       31.90      1.00 o
   2  -5   6      392.89      395.52      3.07 o
   3  -5   6       80.58       78.50      1.85 o
   4  -5   6        7.36        6.50      0.29 o
   5  -5   6        6.14        4.42      0.23 o
   6  -5   6       22.50       23.65      0.94 o
   7  -5   6        4.60        5.95      0.63 o
   8  -5   6        0.09        0.43      0.46 o
  -7  -4   6        0.24        0.02      0.40 o
  -6  -4   6        0.39        0.02      0.37 o
  -5  -4   6        1.29        1.40      0.51 o
  -4  -4   6        4.02        4.60      0.38 o
  -3  -4   6       21.12       19.32      0.48 o
  -2  -4   6       49.10       49.69      0.46 o
  -1  -4   6       29.19       34.13      0.86 o
   0  -4   6      122.44      132.34      1.54 o
   1  -4   6       61.01       72.49      1.16 o
   2  -4   6        0.00        0.10      0.17 o
   3  -4   6       35.35       37.62      0.56 o
   4  -4   6       32.21       30.64      1.67 o
   5  -4   6        0.15        0.14      0.35 o
   6  -4   6        7.90        7.71      0.34 o
   7  -4   6        2.70        2.35      0.35 o
   8  -4   6        0.39        0.76      0.38 o
  -8  -3   6        0.02        0.01      0.44 o
  -7  -3   6        0.03        0.00      0.36 o
  -6  -3   6        1.88        2.33      0.52 o
  -5  -3   6        5.10        5.68      0.50 o
  -4  -3   6       36.03       36.71      1.05 o
  -3  -3   6       56.80       61.11      0.60 o
  -2  -3   6        7.16        8.93      0.23 o
  -1  -3   6        4.49        4.45      0.38 o
   0  -3   6       94.47       95.62      1.74 o
   1  -3   6      246.92      267.85      2.26 o
   2  -3   6       30.73       29.81      0.90 o
   3  -3   6       28.91       29.05      0.40 o
   4  -3   6        3.35        4.44      0.30 o
   5  -3   6        2.26        2.10      0.62 o
   6  -3   6        0.68        0.93      0.29 o
   7  -3   6        0.59        0.45      0.33 o
   8  -3   6        0.07        0.21      0.35 o
  -8  -2   6        0.00        0.00      0.43 o
  -7  -2   6        1.35        1.62      0.40 o
  -6  -2   6        2.93        2.75      0.46 o
  -5  -2   6       33.24       33.96      0.55 o
  -4  -2   6        8.03        6.77      0.25 o
  -3  -2   6       40.10       36.92      1.32 o
  -2  -2   6        2.86        1.92      0.14 o
  -1  -2   6       40.00       49.72      0.29 o
   0  -2   6       35.04       41.89      0.38 o
   1  -2   6      120.86      134.28      2.52 o
   2  -2   6        1.23        1.26      0.12 o
   3  -2   6       12.47       13.93      0.58 o
   4  -2   6        6.71        6.54      0.25 o
   5  -2   6        1.50        1.11      0.46 o
   6  -2   6        2.59        2.49      0.29 o
   7  -2   6        0.19        0.15      0.35 o
   8  -2   6        0.12        0.17      0.41 o
  -8  -1   6        0.46        0.67      0.44 o
  -7  -1   6        0.21        0.86      0.45 o
  -6  -1   6        0.66        0.55      0.26 o
  -5  -1   6        4.21        2.99      0.15 o
  -4  -1   6        1.73        1.13      0.59 o
  -3  -1   6       36.60       43.60      1.78 o
  -2  -1   6       53.73       50.06      1.05 o
  -1  -1   6      279.88      310.89      3.12 o
   0  -1   6        2.49        2.82      0.31 o
   1  -1   6       33.68       41.92      0.19 o
   2  -1   6       44.14       45.04      1.54 o
   3  -1   6        7.43        7.07      0.16 o
   4  -1   6        7.92        7.36      0.18 o
   5  -1   6        7.15        6.12      0.34 o
   6  -1   6        0.08        0.02      0.19 o
   7  -1   6        0.21        0.79      0.37 o
   8  -1   6        0.10        0.44      0.44 o
  -8   0   6        0.32        0.71      0.37 o
  -7   0   6        1.33        0.58      0.35 o
  -6   0   6        3.00        1.93      0.61 o
  -5   0   6       21.39       21.54      0.64 o
  -4   0   6       30.87       29.74      0.43 o
  -3   0   6       81.70       84.20      0.61 o
  -2   0   6       81.55      104.24      2.24 o
  -1   0   6       19.58       19.38      0.20 o
   0   0   6      178.32      169.67      2.07 o
   1   0   6       58.23       67.85      1.38 o
   2   0   6        0.28        0.23      0.31 o
   3   0   6        4.16        3.27      0.34 o
   4   0   6       50.77       52.75      0.64 o
   5   0   6       15.55       13.99      0.53 o
   6   0   6        0.21        0.25      0.25 o
   7   0   6        0.43        0.31      0.40 o
  -9   1   6        0.43        0.75      0.68 o
  -8   1   6        0.04        0.03      0.32 o
  -7   1   6        6.83        5.48      0.55 o
  -6   1   6       20.62       18.80      0.95 o
  -5   1   6        0.00        0.03      0.14 o
  -4   1   6       16.04       14.76      0.45 o
  -3   1   6        3.47        2.73      0.31 o
  -2   1   6      124.05      121.83      0.61 o
  -1   1   6       16.57       22.72      0.75 o
   0   1   6        2.30        2.86      0.23 o
   1   1   6       24.86       21.54      0.37 o
   2   1   6        3.72        2.67      0.27 o
   3   1   6       10.00        9.52      0.43 o
   4   1   6        2.18        2.03      0.31 o
   5   1   6        3.62        2.44      0.57 o
   6   1   6        2.03        1.45      0.33 o
   7   1   6        0.00        0.18      0.32 o
  -9   2   6        0.84        0.93      0.53 o
  -8   2   6        1.14        0.13      0.33 o
  -7   2   6        1.17        1.06      0.43 o
  -6   2   6        1.94        1.90      0.52 o
  -5   2   6        0.03        0.03      0.21 o
  -4   2   6        3.38        2.98      0.33 o
  -3   2   6        0.72        0.59      0.14 o
  -2   2   6       15.08       16.10      0.27 o
  -1   2   6        1.14        0.77      0.21 o
   0   2   6       17.75       16.03      0.78 o
   1   2   6        0.65        0.28      0.19 o
   2   2   6       33.69       36.74      0.62 o
   3   2   6        0.06        0.06      0.14 o
   4   2   6        7.22        6.82      0.37 o
   5   2   6        1.36        0.90      0.33 o
   6   2   6        1.07        0.39      0.29 o
   7   2   6        0.00        0.16      0.34 o
  -9   3   6        0.40        0.34      0.39 o
  -8   3   6        2.96        3.44      0.51 o
  -7   3   6        0.09        0.06      0.31 o
  -6   3   6        5.55        5.35      0.47 o
  -5   3   6        0.17        0.19      0.29 o
  -4   3   6        0.00        0.03      0.24 o
  -3   3   6       64.81       69.34      0.55 o
  -2   3   6       40.09       42.60      0.52 o
  -1   3   6        0.29        0.31      0.18 o
   0   3   6        1.04        1.25      0.30 o
   1   3   6        7.71        7.47      0.37 o
   2   3   6       24.75       25.72      1.07 o
   3   3   6        0.58        0.62      0.20 o
   4   3   6        0.28        0.06      0.26 o
   5   3   6        0.17        0.32      0.29 o
   6   3   6        0.22        0.19      0.33 o
  -9   4   6        0.04        0.21      0.42 o
  -8   4   6        0.88        0.77      0.36 o
  -7   4   6        0.67        1.61      0.42 o
  -6   4   6        1.65        1.86      0.32 o
  -5   4   6        6.54        5.86      0.43 o
  -4   4   6        1.13        1.11      0.17 o
  -3   4   6        0.17        0.80      0.29 o
  -2   4   6        8.10        7.44      0.32 o
  -1   4   6       24.39       26.24      0.73 o
   0   4   6        0.29        0.12      0.27 o
   1   4   6        3.50        4.32      0.46 o
   2   4   6       11.68       11.76      0.37 o
   3   4   6        0.00        0.11      0.25 o
   4   4   6        0.33        0.27      0.28 o
   5   4   6        0.41        0.52      0.31 o
   6   4   6        0.13        0.29      0.42 o
  -9   5   6        0.26        0.05      0.37 o
  -8   5   6        1.78        2.63      0.47 o
  -7   5   6        2.26        2.23      0.37 o
  -6   5   6        1.07        0.77      0.26 o
  -5   5   6        2.96        3.92      0.26 o
  -4   5   6       27.01       26.61      0.80 o
  -3   5   6        1.84        1.54      0.15 o
  -2   5   6       11.78        9.78      0.21 o
  -1   5   6        0.43        0.19      0.13 o
   0   5   6        1.60        1.23      0.25 o
   1   5   6        1.77        2.13      0.58 o
   2   5   6        8.19        7.32      0.52 o
   3   5   6       15.80       16.36      1.05 o
   4   5   6        2.22        1.57      0.38 o
   5   5   6        0.17        0.02      0.41 o
  -8   6   6        0.44        1.03      0.46 o
  -7   6   6        0.15        0.26      0.35 o
  -6   6   6        0.00        0.22      0.21 o
  -5   6   6        2.09        2.50      0.21 o
  -4   6   6       70.65       71.51      1.09 o
  -3   6   6       82.91       84.69      1.87 o
  -2   6   6        0.02        0.00      0.28 o
  -1   6   6        2.47        2.50      0.23 o
   0   6   6        0.33        0.14      0.21 o
   1   6   6        0.22        0.47      0.21 o
   2   6   6        2.58        1.88      0.35 o
   3   6   6        1.90        1.55      0.44 o
   4   6   6        0.69        0.39      0.44 o
  -8   7   6        0.00        0.06      0.28 o
  -7   7   6        0.12        0.08      0.31 o
  -6   7   6        0.01        0.20      0.30 o
  -5   7   6        3.83        4.24      0.44 o
  -4   7   6       12.79       13.92      0.56 o
  -3   7   6        5.44        6.16      0.41 o
  -2   7   6        0.29        0.43      0.37 o
  -1   7   6        0.10        0.03      0.28 o
   0   7   6        7.02        4.85      0.29 o
   1   7   6        4.65        4.78      0.46 o
   2   7   6        0.00        0.21      0.37 o
   3   7   6        0.33        0.39      0.43 o
   4   7   6        0.33        0.10      0.47 o
  -8   8   6        0.09        0.18      0.53 o
  -7   8   6        0.02        0.12      0.33 o
  -6   8   6        1.06        1.17      0.71 o
  -5   8   6        0.95        0.69      0.33 o
  -4   8   6       14.04       16.18      0.86 o
  -3   8   6        5.69        6.54      0.68 o
  -2   8   6        1.15        0.55      0.33 o
  -1   8   6        0.02        0.33      0.32 o
   0   8   6        1.90        1.25      0.45 o
   1   8   6        0.00        0.07      0.39 o
   2   8   6        0.24        0.52      0.55 o
   3   8   6        0.02        0.06      0.44 o
  -7   9   6        0.10        0.03      0.35 o
  -6   9   6        0.00        0.01      0.32 o
  -5   9   6        0.20        0.01      0.33 o
  -4   9   6        4.06        5.35      0.52 o
  -3   9   6        3.43        3.06      0.52 o
  -2   9   6        0.41        0.10      0.32 o
  -1   9   6        0.27        0.00      0.36 o
   0   9   6        1.24        1.06      0.44 o
   1   9   6        0.93        1.03      0.50 o
  -6  10   6        0.04        0.00      0.50 o
  -5  10   6        0.31        0.77      0.41 o
  -4  10   6        1.67        0.86      0.44 o
  -3  10   6        0.02        0.13      0.40 o
  -2  10   6        1.04        1.79      0.60 o
  -1  10   6        0.03        0.66      0.45 o
   0  10   6        0.31        0.16      0.47 o
   1 -11   7        0.55        0.07      0.51 o
   2 -11   7        0.73        0.48      0.49 o
   3 -11   7        0.40        1.08      0.70 o
  -2 -10   7        1.36        0.28      0.53 o
  -1 -10   7        0.66        0.45      0.42 o
   0 -10   7        1.22        1.66      0.35 o
   1 -10   7        2.03        1.79      0.49 o
   2 -10   7        0.08        0.09      0.40 o
   3 -10   7        0.66        1.07      0.56 o
   4 -10   7        7.21        7.12      1.08 o
   5 -10   7        1.14        1.14      0.55 o
  -3  -9   7        0.90        0.71      0.65 o
  -2  -9   7        0.52        0.23      0.29 o
  -1  -9   7        2.76        3.19      0.45 o
   0  -9   7        3.07        3.35      0.36 o
   1  -9   7        2.01        3.11      0.29 o
   2  -9   7        0.12        0.09      0.34 o
   3  -9   7        0.74        1.03      0.44 o
   4  -9   7       12.48       15.05      0.71 o
   5  -9   7        9.62       12.14      1.04 o
   6  -9   7        0.32        0.18      0.27 o
  -4  -8   7        0.52        0.00      0.38 o
  -3  -8   7        1.02        1.06      0.27 o
  -2  -8   7        0.03        0.07      0.24 o
  -1  -8   7        0.64        0.52      0.23 o
   0  -8   7        7.87        7.50      0.55 o
   1  -8   7        0.56        0.75      0.38 o
   2  -8   7       27.65       24.73      0.64 o
   3  -8   7       13.75       12.94      0.44 o
   4  -8   7        0.00        0.02      0.24 o
   5  -8   7        2.85        3.81      0.42 o
   6  -8   7        7.07        7.03      0.71 o
   7  -8   7        0.00        0.13      0.27 o
  -5  -7   7        0.03        0.01      0.38 o
  -4  -7   7        0.00        0.08      0.35 o
  -3  -7   7        0.82        0.64      0.22 o
  -2  -7   7        0.02        0.04      0.17 o
  -1  -7   7       13.83       13.02      0.34 o
   0  -7   7        0.73        0.75      0.25 o
   1  -7   7        3.77        2.71      0.41 o
   2  -7   7        1.39        1.68      0.37 o
   3  -7   7        0.13        0.23      0.14 o
   4  -7   7        3.31        3.36      0.19 o
   5  -7   7        2.41        2.55      0.30 o
   6  -7   7        4.95        6.41      0.59 o
   7  -7   7        2.81        2.00      0.61 o
  -6  -6   7        0.01        0.04      0.42 o
  -5  -6   7        0.00        0.00      0.33 o
  -4  -6   7        1.42        1.62      0.29 o
  -3  -6   7       13.30       14.00      0.50 o
  -2  -6   7        5.70        5.87      0.30 o
  -1  -6   7        4.83        4.06      0.22 o
   0  -6   7       11.57       11.94      0.22 o
   1  -6   7       34.77       32.69      1.15 o
   2  -6   7        0.04        0.02      0.36 o
   3  -6   7       29.13       26.60      0.34 o
   4  -6   7        0.75        0.20      0.20 o
   5  -6   7        7.68        7.39      0.30 o
   6  -6   7        0.16        0.16      0.26 o
   7  -6   7        0.02        0.11      0.28 o
  -6  -5   7        0.29        0.46      0.42 o
  -5  -5   7        0.07        0.20      0.33 o
  -4  -5   7        0.02        0.10      0.20 o
  -3  -5   7        5.54        4.85      0.19 o
  -2  -5   7        0.00        0.14      0.24 o
  -1  -5   7       11.00       10.99      0.53 o
   0  -5   7        0.36        0.20      0.08 o
   1  -5   7      314.85      313.59      2.48 o
   2  -5   7       54.43       50.55      1.75 o
   3  -5   7       64.16       65.68      2.33 o
   4  -5   7       14.68       10.14      0.38 o
   5  -5   7        0.19        0.47      0.15 o
   6  -5   7        0.01        0.01      0.21 o
   7  -5   7        0.07        0.14      0.27 o
  -7  -4   7        0.05        0.30      0.45 o
  -6  -4   7        1.04        1.48      0.45 o
  -5  -4   7        1.14        1.03      0.39 o
  -4  -4   7        3.39        3.16      0.39 o
  -3  -4   7        0.53        0.32      0.17 o
  -2  -4   7       20.25       19.92      0.59 o
  -1  -4   7       22.64       19.20      0.66 o
   0  -4   7       92.16      103.23      1.07 o
   1  -4   7        2.80        1.97      0.23 o
   2  -4   7        0.00        0.05      0.32 o
   3  -4   7        8.56        9.71      0.31 o
   4  -4   7       12.99       12.76      1.20 o
   5  -4   7       13.85       11.73      0.41 o
   6  -4   7        0.49        0.60      0.21 o
   7  -4   7        0.52        0.34      0.29 o
  -7  -3   7        0.63        0.51      0.52 o
  -6  -3   7        0.10        0.03      0.34 o
  -5  -3   7       29.69       29.50      0.79 o
  -4  -3   7      118.98      110.66      1.43 o
  -3  -3   7        0.31        0.10      0.24 o
  -2  -3   7       58.53       63.45      0.77 o
  -1  -3   7       31.23       30.39      0.25 o
   0  -3   7        0.49        0.22      0.25 o
   1  -3   7        0.98        1.35      0.14 o
   2  -3   7       44.58       42.88      0.84 o
   3  -3   7        0.40        0.30      1.08 o
   4  -3   7        0.38        0.06      0.47 o
   5  -3   7        0.35        0.37      0.37 o
   6  -3   7        0.96        1.36      0.28 o
   7  -3   7        2.11        1.94      0.39 o
  -8  -2   7        0.01        0.01      0.41 o
  -7  -2   7        0.05        0.09      0.33 o
  -6  -2   7        5.87        5.50      0.44 o
  -5  -2   7        2.83        2.88      0.26 o
  -4  -2   7      159.54      160.94      3.64 o
  -3  -2   7       32.68       33.71      0.80 o
  -2  -2   7       34.05       41.11      0.50 o
  -1  -2   7       50.45       53.48      0.35 o
   0  -2   7      246.81      268.81      3.81 o
   1  -2   7       31.07       34.03      0.31 o
   2  -2   7       34.33       28.19      0.55 o
   3  -2   7        2.56        1.90      0.23 o
   4  -2   7        1.57        1.54      0.22 o
   5  -2   7        0.05        0.05      0.30 o
   6  -2   7        0.00        0.13      0.25 o
   7  -2   7        0.77        1.02      0.42 o
  -8  -1   7        0.16        0.33      0.43 o
  -7  -1   7        0.12        0.19      0.34 o
  -6  -1   7        4.00        5.23      0.36 o
  -5  -1   7        0.06        0.03      0.29 o
  -4  -1   7       22.73       22.70      0.16 o
  -3  -1   7       24.01       24.13      1.27 o
  -2  -1   7       87.14       91.40      0.54 o
  -1  -1   7        1.54        2.09      0.12 o
   0  -1   7       94.57      103.17      0.98 o
   1  -1   7        1.69        2.06      0.38 o
   2  -1   7        1.62        2.21      0.18 o
   3  -1   7        1.59        1.13      0.21 o
   4  -1   7        1.96        1.53      0.23 o
   5  -1   7        0.62        0.57      0.21 o
   6  -1   7        0.00        0.19      0.35 o
   7  -1   7        0.08        0.13      0.35 o
  -8   0   7        0.24        0.02      0.35 o
  -7   0   7        1.34        1.13      0.45 o
  -6   0   7        0.72        0.52      0.23 o
  -5   0   7       13.69       10.87      0.26 o
  -4   0   7        0.75        1.23      0.24 o
  -3   0   7        7.46        7.69      0.71 o
  -2   0   7      165.48      159.11      3.24 o
  -1   0   7       12.07       11.44      0.28 o
   0   0   7      180.25      194.09      2.14 o
   1   0   7       29.12       29.41      0.22 o
   2   0   7        0.18        0.52      0.17 o
   3   0   7        5.72        6.68      0.45 o
   4   0   7       30.48       30.42      0.72 o
   5   0   7        6.28        5.31      0.33 o
   6   0   7        0.04        0.09      0.23 o
   7   0   7        0.47        0.26      0.36 o
  -9   1   7        0.88        1.44      0.69 o
  -8   1   7        0.04        0.02      0.33 o
  -7   1   7        0.33        0.29      0.29 o
  -6   1   7        0.71        0.26      0.31 o
  -5   1   7        5.79        4.33      0.22 o
  -4   1   7        0.26        0.23      0.20 o
  -3   1   7       20.08       19.99      0.43 o
  -2   1   7        2.62        2.31      0.41 o
  -1   1   7        8.37        9.98      0.66 o
   0   1   7        0.08        0.02      0.20 o
   1   1   7        4.41        6.65      0.15 o
   2   1   7        1.57        1.84      0.22 o
   3   1   7        0.38        0.40      0.13 o
   4   1   7        1.11        1.19      0.30 o
   5   1   7        0.02        0.09      0.24 o
   6   1   7        0.03        0.05      0.26 o
   7   1   7        0.36        0.53      0.48 o
  -9   2   7        0.38        1.59      0.56 o
  -8   2   7        0.91        1.04      0.39 o
  -7   2   7        0.00        0.00      0.32 o
  -6   2   7       16.08       14.41      0.30 o
  -5   2   7       14.11       11.37      0.52 o
  -4   2   7        2.44        2.32      0.24 o
  -3   2   7        3.12        4.69      0.19 o
  -2   2   7       69.08       69.79      1.44 o
  -1   2   7       75.75       82.18      0.55 o
   0   2   7       16.85       18.79      1.04 o
   1   2   7        0.40        0.12      0.30 o
   2   2   7        0.12        0.28      0.16 o
   3   2   7        0.19        0.37      0.13 o
   4   2   7        0.00        0.08      0.25 o
   5   2   7        0.04        0.24      0.27 o
   6   2   7        0.02        0.20      0.27 o
  -9   3   7        0.00        0.09      0.40 o
  -8   3   7        0.07        0.13      0.38 o
  -7   3   7        0.53        0.61      0.31 o
  -6   3   7        8.79        7.60      0.55 o
  -5   3   7       40.93       34.03      0.49 o
  -4   3   7        5.83        3.98      0.37 o
  -3   3   7        0.44        0.27      0.13 o
  -2   3   7       13.71       17.26      0.27 o
  -1   3   7       11.56       12.36      0.75 o
   0   3   7        0.01        0.01      0.43 o
   1   3   7        0.08        0.33      0.40 o
   2   3   7       13.26       11.06      0.53 o
   3   3   7       39.36       38.30      0.90 o
   4   3   7        1.84        1.12      0.22 o
   5   3   7        0.82        0.59      0.35 o
   6   3   7        0.20        0.47      0.45 o
  -9   4   7        0.01        0.96      0.45 o
  -8   4   7        0.10        0.20      0.37 o
  -7   4   7        1.62        1.45      0.35 o
  -6   4   7        0.80        0.81      0.30 o
  -5   4   7        3.87        3.46      0.35 o
  -4   4   7       11.32        9.30      0.22 o
  -3   4   7        0.01        0.11      0.13 o
  -2   4   7        4.31        6.36      0.30 o
  -1   4   7       27.27       28.39      0.27 o
   0   4   7        1.17        1.17      0.50 o
   1   4   7        1.09        1.09      0.41 o
   2   4   7       16.85       14.30      0.48 o
   3   4   7       19.10       16.30      0.65 o
   4   4   7        1.15        0.43      0.28 o
   5   4   7        0.02        0.09      0.31 o
  -8   5   7        0.14        0.34      0.35 o
  -7   5   7        0.04        0.07      0.30 o
  -6   5   7        0.00        0.13      0.20 o
  -5   5   7        1.78        1.29      0.25 o
  -4   5   7        0.30        0.18      0.22 o
  -3   5   7       36.38       33.00      0.52 o
  -2   5   7       31.64       32.15      0.91 o
  -1   5   7        0.54        0.60      0.20 o
   0   5   7        0.34        0.76      0.18 o
   1   5   7        0.15        0.35      0.25 o
   2   5   7       19.91       18.52      0.65 o
   3   5   7       23.00       24.19      0.77 o
   4   5   7        3.92        4.11      0.47 o
   5   5   7        0.05        0.00      0.40 o
  -8   6   7        0.31        0.45      0.34 o
  -7   6   7        0.19        0.04      0.33 o
  -6   6   7        1.35        1.45      0.35 o
  -5   6   7        0.25        0.25      0.21 o
  -4   6   7        8.92        7.96      0.51 o
  -3   6   7        1.90        2.25      0.23 o
  -2   6   7        2.40        3.39      0.57 o
  -1   6   7        0.00        0.05      0.21 o
   0   6   7        0.37        0.29      0.19 o
   1   6   7        0.33        0.04      0.21 o
   2   6   7       10.76       11.19      0.58 o
   3   6   7        5.74        5.77      0.62 o
   4   6   7        0.83        0.31      0.42 o
  -8   7   7        0.87        0.81      0.36 o
  -7   7   7        0.09        0.04      0.34 o
  -6   7   7        0.12        0.37      0.31 o
  -5   7   7        1.04        0.64      0.36 o
  -4   7   7        1.66        2.07      0.34 o
  -3   7   7        3.08        4.93      0.49 o
  -2   7   7        0.86        0.94      0.40 o
  -1   7   7        0.07        0.22      0.31 o
   0   7   7        0.53        0.53      0.31 o
   1   7   7        0.60        1.13      0.36 o
   2   7   7        0.08        0.07      0.40 o
   3   7   7        0.04        0.30      0.42 o
  -7   8   7        0.81        1.00      0.57 o
  -6   8   7        0.02        0.00      0.34 o
  -5   8   7        1.00        0.34      0.33 o
  -4   8   7       12.69       11.61      0.66 o
  -3   8   7       25.62       28.46      1.18 o
  -2   8   7        2.88        3.37      0.82 o
  -1   8   7        0.33        0.17      0.31 o
   0   8   7        0.36        0.80      0.44 o
   1   8   7        1.18        0.98      0.99 o
   2   8   7        0.41        0.27      0.44 o
  -6   9   7        0.72        0.82      0.41 o
  -5   9   7        0.80        0.14      0.36 o
  -4   9   7        0.02        0.56      0.37 o
  -3   9   7        5.69        7.06      0.79 o
  -2   9   7        5.76        5.60      0.77 o
  -1   9   7        0.21        0.29      0.41 o
   0   9   7        1.94        1.65      0.49 o
   1   9   7        2.54        3.66      0.61 o
  -5  10   7        0.12        0.35      0.40 o
  -4  10   7        0.21        0.09      0.38 o
  -3  10   7        0.70        0.76      0.38 o
  -2  10   7        1.12        2.07      0.57 o
  -1  10   7        1.05        0.88      0.49 o
  -1 -10   8        0.09        0.26      0.37 o
   0 -10   8        3.40        3.37      0.66 o
   1 -10   8        0.99        0.60      0.39 o
   2 -10   8        0.11        0.49      0.46 o
   3 -10   8        0.58        0.80      0.35 o
   4 -10   8        0.09        0.49      0.53 o
  -3  -9   8        0.02        0.01      0.52 o
  -2  -9   8        0.16        0.11      0.35 o
  -1  -9   8        0.57        0.92      0.27 o
   0  -9   8        0.02        0.10      0.24 o
   1  -9   8        0.03        0.04      0.33 o
   2  -9   8        3.61        3.31      0.57 o
   3  -9   8       15.13       17.92      0.83 o
   4  -9   8        9.15        9.10      0.36 o
   5  -9   8        0.16        0.10      0.25 o
  -4  -8   8        0.25        0.27      0.43 o
  -3  -8   8        0.00        0.04      0.25 o
  -2  -8   8        0.00        0.08      0.27 o
  -1  -8   8        3.77        4.05      0.41 o
   0  -8   8        0.79        0.97      0.32 o
   1  -8   8       10.49        9.29      0.81 o
   2  -8   8       15.89       16.68      0.57 o
   3  -8   8        1.43        2.63      0.43 o
   4  -8   8        7.65        9.10      0.66 o
   5  -8   8        0.61        0.20      0.21 o
   6  -8   8        0.92        0.84      0.39 o
  -5  -7   8        0.44        0.52      0.42 o
  -4  -7   8        0.30        0.41      0.32 o
  -3  -7   8        4.19        4.09      0.27 o
  -2  -7   8        9.27        7.22      0.39 o
  -1  -7   8        2.09        1.07      0.25 o
   0  -7   8        8.43        7.57      0.34 o
   1  -7   8        0.06        0.11      0.23 o
   2  -7   8       26.33       25.31      0.44 o
   3  -7   8        2.46        2.99      0.21 o
   4  -7   8        0.13        0.09      0.16 o
   5  -7   8        1.86        2.92      0.34 o
   6  -7   8        2.14        1.30      0.18 o
   7  -7   8        0.40        0.27      0.21 o
  -6  -6   8        0.94        1.41      0.49 o
  -5  -6   8        0.13        0.56      0.40 o
  -4  -6   8        0.07        0.11      0.21 o
  -3  -6   8        0.70        0.45      0.24 o
  -2  -6   8       16.54       13.87      0.41 o
  -1  -6   8       20.82       19.96      0.59 o
   0  -6   8        3.88        3.80      0.32 o
   1  -6   8       48.01       47.49      1.39 o
   2  -6   8       72.08       70.45      0.60 o
   3  -6   8        9.47       10.80      0.46 o
   4  -6   8        8.04        8.87      0.74 o
   5  -6   8        0.20        0.11      0.42 o
   6  -6   8        1.28        1.89      0.34 o
   7  -6   8        0.04        0.70      0.29 o
  -6  -5   8        0.83        0.80      0.42 o
  -5  -5   8        0.32        0.58      0.59 o
  -4  -5   8        4.10        3.96      0.39 o
  -3  -5   8        3.19        2.38      0.31 o
  -2  -5   8       13.29       11.39      0.59 o
  -1  -5   8        6.13        6.36      0.20 o
   0  -5   8        8.52        7.41      0.25 o
   1  -5   8        6.04        4.95      0.51 o
   2  -5   8      150.20      142.00      3.51 o
   3  -5   8      108.54      104.75      1.70 o
   4  -5   8        0.64        3.11      0.36 o
   5  -5   8        3.76        4.49      0.64 o
   6  -5   8        1.02        0.86      0.28 o
   7  -5   8        0.67        0.35      0.22 o
  -7  -4   8        0.24        0.69      0.50 o
  -6  -4   8        0.03        0.18      0.35 o
  -5  -4   8        5.18        6.39      0.44 o
  -4  -4   8        0.96        1.11      0.20 o
  -3  -4   8        0.67        0.30      0.15 o
  -2  -4   8        1.07        0.69      0.15 o
  -1  -4   8        0.29        0.24      0.18 o
   0  -4   8       31.88       29.81      0.43 o
   1  -4   8       24.97       26.35      0.47 o
   2  -4   8      114.70      107.43      0.96 o
   3  -4   8      113.08      106.71      4.05 o
   4  -4   8       13.85       11.52      1.16 o
   5  -4   8        0.23        0.97      0.22 o
   6  -4   8        1.07        1.24      0.22 o
   7  -4   8        0.62        0.53      0.36 o
  -7  -3   8        0.06        0.54      0.49 o
  -6  -3   8        0.49        0.17      0.34 o
  -5  -3   8        0.80        1.27      0.40 o
  -4  -3   8        0.78        1.38      0.30 o
  -3  -3   8       32.62       30.88      0.73 o
  -2  -3   8        2.62        2.40      0.12 o
  -1  -3   8      110.55      122.00      1.96 o
   0  -3   8        7.00        4.47      0.39 o
   1  -3   8        1.58        3.15      0.30 o
   2  -3   8       36.17       30.39      0.69 o
   3  -3   8        8.11        8.88      0.72 o
   4  -3   8        7.75        8.16      0.65 o
   5  -3   8        0.25        1.23      0.27 o
   6  -3   8        3.77        3.32      0.41 o
   7  -3   8        1.36        1.43      0.40 o
  -8  -2   8        0.00        0.61      0.46 o
  -7  -2   8        0.01        0.03      0.35 o
  -6  -2   8        0.01        0.02      0.25 o
  -5  -2   8        6.58        6.75      0.48 o
  -4  -2   8        0.07        0.02      0.41 o
  -3  -2   8      122.63      119.18      1.00 o
  -2  -2   8       12.65       13.41      0.36 o
  -1  -2   8       55.04       54.95      0.43 o
   0  -2   8       21.04       18.40      0.62 o
   1  -2   8       10.95        8.27      0.48 o
   2  -2   8        0.35        0.26      0.14 o
   3  -2   8        0.80        0.99      0.21 o
   4  -2   8        0.02        0.13      0.19 o
   5  -2   8        0.17        0.22      0.22 o
   6  -2   8        1.46        1.07      0.42 o
   7  -2   8        0.51        0.37      0.35 o
  -8  -1   8        0.05        0.08      0.40 o
  -7  -1   8        0.20        0.31      0.33 o
  -6  -1   8        1.01        0.62      0.24 o
  -5  -1   8        0.83        2.16      0.58 o
  -4  -1   8        5.95        6.37      0.33 o
  -3  -1   8       90.66       89.05      2.09 o
  -2  -1   8       49.11       48.91      0.41 o
  -1  -1   8        9.23        9.22      0.23 o
   0  -1   8       41.73       42.21      0.30 o
   1  -1   8       84.34       87.12      1.97 o
   2  -1   8        0.51        0.30      0.25 o
   3  -1   8        2.57        1.90      0.16 o
   4  -1   8        3.13        2.76      0.28 o
   5  -1   8        3.62        4.21      0.29 o
   6  -1   8        0.08        0.01      0.39 o
   7  -1   8        0.25        0.32      0.44 o
  -8   0   8        0.26        0.04      0.40 o
  -7   0   8        0.36        0.59      0.34 o
  -6   0   8        0.30        0.18      0.27 o
  -5   0   8       14.46       13.46      0.66 o
  -4   0   8        9.87        9.86      0.72 o
  -3   0   8       29.76       25.22      0.29 o
  -2   0   8        0.39        0.85      0.13 o
  -1   0   8       22.15       23.44      0.23 o
   0   0   8       11.62       12.62      0.36 o
   1   0   8      129.29      137.76      1.21 o
   2   0   8       16.38       19.02      0.65 o
   3   0   8        0.41        0.36      0.24 o
   4   0   8        0.05        0.27      0.15 o
   5   0   8        2.16        1.72      0.26 o
   6   0   8        0.83        1.19      0.57 o
   7   0   8        0.01        0.33      0.44 o
  -8   1   8        0.59        0.60      0.69 o
  -7   1   8        0.01        0.13      0.27 o
  -6   1   8        0.48        0.91      0.33 o
  -5   1   8        1.50        0.91      0.20 o
  -4   1   8        0.01        0.02      0.16 o
  -3   1   8        0.00        0.02      0.16 o
  -2   1   8        6.86        7.64      0.42 o
  -1   1   8       77.87       74.12      1.62 o
   0   1   8       11.79       12.58      0.39 o
   1   1   8       33.73       33.16      0.40 o
   2   1   8       37.59       40.24      0.49 o
   3   1   8        1.10        1.11      0.27 o
   4   1   8        0.05        0.25      0.22 o
   5   1   8        4.89        4.67      0.53 o
   6   1   8        2.34        3.20      0.58 o
  -8   2   8        0.00        0.06      0.35 o
  -7   2   8        0.15        0.22      0.27 o
  -6   2   8        0.08        0.02      0.25 o
  -5   2   8       12.35       12.52      0.57 o
  -4   2   8       14.16       11.30      0.35 o
  -3   2   8       19.84       18.08      0.33 o
  -2   2   8       31.40       27.84      0.38 o
  -1   2   8        3.14        4.66      0.59 o
   0   2   8        0.05        0.01      0.41 o
   1   2   8        0.01        0.02      0.27 o
   2   2   8        6.78        7.67      0.46 o
   3   2   8        6.48        6.95      0.30 o
   4   2   8        4.84        5.20      0.49 o
   5   2   8        2.84        2.60      0.31 o
   6   2   8        0.72        0.84      0.32 o
  -8   3   8        0.08        0.02      0.33 o
  -7   3   8        0.96        0.83      0.27 o
  -6   3   8       11.83       10.85      0.37 o
  -5   3   8        0.13        0.72      0.48 o
  -4   3   8       33.29       31.26      0.89 o
  -3   3   8        0.12        0.21      0.12 o
  -2   3   8       51.41       48.41      1.15 o
  -1   3   8        8.16        7.95      0.15 o
   0   3   8        0.85        0.61      0.35 o
   1   3   8        0.04        0.03      0.34 o
   2   3   8        1.98        2.28      0.37 o
   3   3   8        3.93        4.47      0.28 o
   4   3   8        0.09        0.15      0.26 o
   5   3   8        0.72        0.72      0.35 o
  -8   4   8        1.44        1.83      0.49 o
  -7   4   8        0.46        0.38      0.23 o
  -6   4   8        2.24        1.82      0.32 o
  -5   4   8        6.89        6.46      0.33 o
  -4   4   8        1.92        1.72      0.38 o
  -3   4   8       47.55       44.91      0.89 o
  -2   4   8       14.77       12.29      0.46 o
  -1   4   8        0.00        0.08      0.21 o
   0   4   8        0.02        0.13      0.38 o
   1   4   8        0.00        0.02      0.24 o
   2   4   8        2.21        2.22      0.28 o
   3   4   8        0.21        0.65      0.29 o
   4   4   8        1.18        0.95      0.35 o
   5   4   8        0.29        0.31      0.33 o
  -8   5   8        2.92        3.97      0.38 o
  -7   5   8        4.02        4.39      0.46 o
  -6   5   8        0.80        0.62      0.23 o
  -5   5   8        0.27        0.48      0.23 o
  -4   5   8        9.39        9.20      0.35 o
  -3   5   8        6.95        6.88      0.41 o
  -2   5   8        1.16        0.72      0.24 o
  -1   5   8        9.35        9.45      0.61 o
   0   5   8        1.16        1.94      0.36 o
   1   5   8        0.90        1.40      0.49 o
   2   5   8        0.75        0.62      0.27 o
   3   5   8        2.99        3.07      0.39 o
   4   5   8        1.76        1.25      0.42 o
  -8   6   8        0.01        0.21      0.33 o
  -7   6   8        2.10        2.65      0.30 o
  -6   6   8        1.52        1.51      0.38 o
  -5   6   8        0.03        0.10      0.24 o
  -4   6   8        3.01        2.53      0.35 o
  -3   6   8       17.08       16.47      0.38 o
  -2   6   8        1.73        3.02      0.47 o
  -1   6   8        7.21        6.57      0.46 o
   0   6   8        2.65        2.96      0.33 o
   1   6   8        1.23        1.22      0.31 o
   2   6   8        0.39        0.58      0.33 o
   3   6   8        2.00        1.56      0.43 o
  -7   7   8        0.01        0.40      0.40 o
  -6   7   8        1.31        1.58      0.73 o
  -5   7   8        0.82        0.79      0.40 o
  -4   7   8        0.01        0.06      0.32 o
  -3   7   8        2.01        2.40      0.55 o
  -2   7   8        1.74        2.30      0.78 o
  -1   7   8        0.01        0.02      0.35 o
   0   7   8        0.39        0.09      0.36 o
   1   7   8        0.82        0.56      0.38 o
   2   7   8        0.17        0.25      0.41 o
   3   7   8        2.04        0.53      0.64 o
  -7   8   8        0.13        0.04      0.37 o
  -6   8   8        0.04        0.15      0.36 o
  -5   8   8        0.02        0.12      0.34 o
  -4   8   8        5.57        5.65      0.52 o
  -3   8   8        8.26        9.94      1.10 o
  -2   8   8        0.31        0.77      0.42 o
  -1   8   8        0.00        0.22      0.36 o
   0   8   8        0.05        0.03      0.38 o
   1   8   8        0.02        0.03      0.37 o
  -6   9   8        0.07        0.18      0.39 o
  -5   9   8        0.00        0.00      0.38 o
  -4   9   8        0.33        0.71      0.42 o
  -3   9   8        1.50        1.70      0.49 o
  -2   9   8        0.16        0.33      0.45 o
  -1   9   8        0.22        0.21      0.42 o
   0   9   8        1.15        0.68      0.47 o
   0 -10   9        0.72        0.68      0.56 o
   1 -10   9        2.25        2.12      0.56 o
   2 -10   9        3.72        4.84      0.79 o
   3 -10   9        2.07        1.12      0.45 o
  -2  -9   9        0.32        0.85      0.43 o
  -1  -9   9        0.00        0.11      0.29 o
   0  -9   9        1.68        2.28      0.47 o
   1  -9   9        0.63        0.49      0.38 o
   2  -9   9        0.01        0.27      0.32 o
   3  -9   9        1.25        1.82      0.39 o
   4  -9   9        5.93        3.78      0.52 o
   5  -9   9        3.36        5.17      0.43 o
  -3  -8   9        0.02        0.53      0.48 o
  -2  -8   9        0.35        0.76      0.33 o
  -1  -8   9        0.23        0.72      0.24 o
   0  -8   9        7.59        7.13      0.47 o
   1  -8   9        5.40        5.89      0.47 o
   2  -8   9        2.67        2.55      0.36 o
   3  -8   9        4.62        3.47      0.42 o
   4  -8   9        4.18        6.05      0.50 o
  -4  -7   9        0.11        0.16      0.30 o
  -3  -7   9        0.53        0.38      0.21 o
  -2  -7   9        0.01        0.04      0.19 o
  -1  -7   9        0.52        0.25      0.18 o
   0  -7   9        0.98        1.10      0.17 o
   1  -7   9       26.71       25.46      0.57 o
   2  -7   9        8.78        9.25      0.39 o
   3  -7   9        5.74        6.49      0.25 o
   4  -7   9        0.16        0.66      0.59 o
  -5  -6   9        0.41        0.32      0.31 o
  -4  -6   9        0.49        0.50      0.25 o
  -3  -6   9        4.18        3.22      0.48 o
  -2  -6   9        0.88        0.53      0.24 o
  -1  -6   9        0.67        0.49      0.27 o
   0  -6   9        4.44        4.57      0.23 o
   1  -6   9        0.04        0.20      0.18 o
   2  -6   9        0.31        0.39      0.26 o
   3  -6   9        1.46        1.16      0.41 o
   4  -6   9        0.77        0.13      0.43 o
   5  -6   9        1.53        2.69      0.57 o
   6  -6   9        0.17        1.02      0.56 o
  -6  -5   9        0.17        0.66      0.72 o
  -5  -5   9        1.92        1.54      0.32 o
  -4  -5   9        3.54        3.23      0.33 o
  -3  -5   9        0.92        0.84      0.27 o
  -2  -5   9        3.78        4.78      0.69 o
  -1  -5   9       12.25        9.49      0.57 o
   0  -5   9       12.49       11.90      0.38 o
   1  -5   9        1.95        1.38      0.31 o
   2  -5   9       10.01        7.67      0.68 o
   3  -5   9        3.73        3.83      1.24 o
   4  -5   9        5.54        7.56      0.64 o
   5  -5   9        1.05        1.64      0.86 o
   6  -5   9        0.06        0.25      0.21 o
   7  -5   9        1.09        2.22      0.41 o
  -6  -4   9        0.16        0.06      0.39 o
  -5  -4   9        0.37        0.76      0.30 o
  -4  -4   9        0.77        0.33      0.16 o
  -3  -4   9        0.48        1.08      0.15 o
  -2  -4   9        8.18        7.08      0.48 o
  -1  -4   9        0.81        0.47      0.27 o
   0  -4   9        0.42        0.38      0.13 o
   1  -4   9        0.00        0.04      0.15 o
   2  -4   9        2.76        3.19      0.44 o
   3  -4   9       25.23       29.35      1.72 o
   4  -4   9       19.39       20.25      0.77 o
   5  -4   9        0.04        0.09      0.14 o
   6  -4   9        0.29        0.55      0.21 o
   7  -4   9        0.02        0.11      0.34 o
  -7  -3   9        0.29        0.40      0.43 o
  -6  -3   9        0.00        0.13      0.29 o
  -5  -3   9        1.31        0.74      0.24 o
  -4  -3   9        5.94        5.40      0.32 o
  -3  -3   9       11.48       11.30      0.32 o
  -2  -3   9        0.33        0.37      0.17 o
  -1  -3   9        0.03        0.04      0.17 o
   0  -3   9        6.18        6.00      0.40 o
   1  -3   9       63.96       62.38      0.69 o
   2  -3   9       14.92       14.85      0.34 o
   3  -3   9       45.75       48.77      0.73 o
   4  -3   9       24.81       24.76      0.72 o
   5  -3   9        2.40        2.27      0.44 o
   6  -3   9        0.09        0.34      0.23 o
   7  -3   9        0.85        0.62      0.36 o
  -7  -2   9        0.25        0.36      0.44 o
  -6  -2   9        0.15        0.15      0.26 o
  -5  -2   9        1.24        1.25      0.30 o
  -4  -2   9        5.88        6.03      0.78 o
  -3  -2   9       34.91       31.97      0.86 o
  -2  -2   9       15.86       14.01      0.29 o
  -1  -2   9        2.72        2.91      0.26 o
   0  -2   9       61.38       57.68      1.19 o
   1  -2   9        7.39        7.14      0.44 o
   2  -2   9       10.96       11.40      0.46 o
   3  -2   9        8.54        7.50      0.27 o
   4  -2   9       18.66       21.08      0.58 o
   5  -2   9       13.11       16.69      0.69 o
   6  -2   9        0.70        0.35      0.34 o
   7  -2   9        0.96        1.20      0.40 o
  -8  -1   9        0.08        0.44      0.44 o
  -7  -1   9        0.06        0.12      0.36 o
  -6  -1   9        0.03        0.04      0.27 o
  -5  -1   9        1.57        1.73      0.18 o
  -4  -1   9       25.30       24.68      0.99 o
  -3  -1   9       15.69       11.96      0.82 o
  -2  -1   9        6.13        6.26      0.18 o
  -1  -1   9        1.59        1.76      0.19 o
   0  -1   9       10.23        9.50      0.29 o
   1  -1   9        0.23        0.16      0.22 o
   2  -1   9        0.82        1.18      0.15 o
   3  -1   9        1.21        2.38      0.56 o
   4  -1   9        0.59        0.47      0.25 o
   5  -1   9        0.60        1.11      0.47 o
   6  -1   9        0.13        0.31      0.44 o
  -8   0   9        0.02        0.01      0.41 o
  -7   0   9        0.23        0.16      0.34 o
  -6   0   9        2.45        2.92      0.42 o
  -5   0   9        0.04        0.01      0.23 o
  -4   0   9       65.03       59.88      0.56 o
  -3   0   9       15.27       14.29      0.59 o
  -2   0   9       26.28       29.42      0.56 o
  -1   0   9       22.62       23.60      0.35 o
   0   0   9       59.75       59.40      1.10 o
   1   0   9        4.56        3.36      0.28 o
   2   0   9       12.41       12.56      0.58 o
   3   0   9        0.13        0.27      0.24 o
   4   0   9        6.05        5.82      0.33 o
   5   0   9        1.28        1.40      0.74 o
   6   0   9        0.03        0.02      0.43 o
  -8   1   9        0.21        0.09      0.41 o
  -7   1   9        0.61        0.57      0.32 o
  -6   1   9        2.15        2.92      0.39 o
  -5   1   9       10.43       10.19      0.37 o
  -4   1   9        3.44        2.66      0.25 o
  -3   1   9       14.57       11.59      0.27 o
  -2   1   9        8.62        8.64      0.32 o
  -1   1   9        0.66        0.59      0.13 o
   0   1   9       19.87       22.48      0.21 o
   1   1   9        9.08        9.16      0.32 o
   2   1   9        1.95        2.08      0.24 o
   3   1   9        7.31        7.36      0.54 o
   4   1   9        0.35        0.74      0.49 o
   5   1   9        0.81        1.11      0.47 o
   6   1   9        0.03        0.16      0.39 o
  -8   2   9        0.15        0.22      0.37 o
  -7   2   9        1.58        1.53      0.31 o
  -6   2   9        4.15        3.66      0.39 o
  -5   2   9        1.69        1.00      0.23 o
  -4   2   9        8.03        8.22      0.22 o
  -3   2   9        3.78        3.46      0.20 o
  -2   2   9       56.07       49.55      0.57 o
  -1   2   9       34.10       34.12      1.10 o
   0   2   9        0.86        0.57      0.39 o
   1   2   9        1.86        3.09      0.27 o
   2   2   9        0.24        0.08      0.16 o
   3   2   9        0.16        0.54      0.25 o
   4   2   9        0.08        0.28      0.23 o
   5   2   9        0.12        0.46      0.28 o
  -8   3   9        1.17        1.00      0.80 o
  -7   3   9        0.00        0.05      0.23 o
  -6   3   9        3.28        2.59      0.82 o
  -5   3   9       26.77       24.08      0.89 o
  -4   3   9        1.17        1.10      0.25 o
  -3   3   9       50.90       46.31      0.76 o
  -2   3   9        9.95        9.39      0.23 o
  -1   3   9       17.08       15.29      0.68 o
   0   3   9       14.89       15.99      1.00 o
   1   3   9        0.23        0.40      0.21 o
   2   3   9        0.53        0.39      0.19 o
   3   3   9        0.11        0.15      0.24 o
   4   3   9        0.05        0.04      0.28 o
   5   3   9        0.13        0.33      0.33 o
  -8   4   9        2.61        4.41      0.58 o
  -7   4   9        3.55        3.40      0.31 o
  -6   4   9        0.02        0.10      0.26 o
  -5   4   9       11.06        9.24      0.47 o
  -4   4   9       18.77       18.33      0.70 o
  -3   4   9        3.01        3.28      0.24 o
  -2   4   9        0.25        0.19      0.20 o
  -1   4   9        4.54        4.45      0.48 o
   0   4   9       11.51       11.09      0.65 o
   1   4   9        1.93        2.01      0.31 o
   2   4   9        0.25        0.50      0.21 o
   3   4   9        0.47        0.39      0.27 o
   4   4   9        0.88        0.91      0.34 o
  -8   5   9        0.09        0.16      0.33 o
  -7   5   9        2.35        3.35      0.44 o
  -6   5   9        0.87        0.33      0.24 o
  -5   5   9        2.18        1.56      0.26 o
  -4   5   9        6.53        5.50      0.32 o
  -3   5   9        9.82        9.22      0.46 o
  -2   5   9        4.56        4.32      0.42 o
  -1   5   9        1.34        1.36      0.18 o
   0   5   9        0.51        0.69      0.23 o
   1   5   9        0.01        0.15      0.20 o
   2   5   9        2.49        2.28      0.38 o
   3   5   9        7.06        7.73      0.53 o
   4   5   9        1.77        1.74      0.49 o
  -7   6   9        0.00        0.15      0.31 o
  -6   6   9        1.79        2.54      0.43 o
  -5   6   9        0.42        0.85      0.25 o
  -4   6   9        0.12        0.14      0.21 o
  -3   6   9        0.72        0.77      0.32 o
  -2   6   9        1.01        0.71      0.28 o
  -1   6   9        3.64        3.69      0.28 o
   0   6   9        0.08        0.36      0.27 o
   1   6   9        0.01        0.02      0.27 o
   2   6   9        0.57        0.12      0.34 o
   3   6   9        2.61        1.58      0.42 o
  -7   7   9        0.06        0.07      0.39 o
  -6   7   9        0.00        0.06      0.37 o
  -5   7   9        0.06        0.21      0.37 o
  -4   7   9        1.14        1.07      0.38 o
  -3   7   9        2.89        3.13      0.51 o
  -2   7   9        1.49        1.25      0.83 o
  -1   7   9        0.27        0.16      0.36 o
   0   7   9        0.21        0.79      0.37 o
   1   7   9        0.68        0.40      0.42 o
   2   7   9        0.03        0.61      0.44 o
  -6   8   9        0.01        0.20      0.37 o
  -5   8   9        0.11        0.12      0.39 o
  -4   8   9        0.14        0.09      0.38 o
  -3   8   9        2.86        3.73      0.54 o
  -2   8   9        3.92        3.95      0.51 o
  -1   8   9        0.03        0.02      0.37 o
   0   8   9        0.61        0.20      0.38 o
   1   8   9        0.43        0.42      0.43 o
  -5   9   9        0.21        0.24      0.40 o
  -4   9   9        0.00        0.05      0.40 o
  -3   9   9        1.81        1.79      0.46 o
  -2   9   9        4.85        6.77      0.70 o
  -1   9   9        1.14        1.03      0.49 o
   1 -10  10        3.06        4.61      0.73 o
   2 -10  10        0.07        0.03      0.41 o
  -2  -9  10        0.51        0.68      0.51 o
  -1  -9  10        0.00        0.03      0.53 o
   0  -9  10        1.27        1.52      0.53 o
   1  -9  10        0.59        0.45      0.49 o
   2  -9  10        1.11        1.26      0.41 o
   3  -9  10        3.52        2.03      0.28 o
   4  -9  10        1.05        1.61      0.32 o
  -3  -8  10        0.52        0.73      0.64 o
  -2  -8  10        0.01        0.27      0.28 o
  -1  -8  10        0.18        0.27      0.22 o
   0  -8  10        3.88        4.38      0.47 o
   1  -8  10        1.42        1.04      0.44 o
   2  -8  10        7.53        6.74      0.45 o
   3  -8  10        0.02        0.11      0.25 o
  -4  -7  10        0.65        0.97      0.55 o
  -3  -7  10        0.13        0.17      0.27 o
  -2  -7  10        2.54        2.34      0.28 o
  -1  -7  10        0.64        0.43      0.21 o
   0  -7  10        0.48        0.76      0.27 o
   1  -7  10        0.43        0.53      0.23 o
   2  -7  10        2.31        3.04      0.24 o
   3  -7  10        1.37        1.59      0.21 o
  -5  -6  10        0.86        0.43      0.41 o
  -4  -6  10        0.86        0.64      0.23 o
  -3  -6  10        0.09        0.18      0.24 o
  -2  -6  10        3.03        2.88      0.32 o
  -1  -6  10        1.08        1.09      0.32 o
   0  -6  10        0.16        0.09      0.20 o
   1  -6  10        0.17        0.23      0.16 o
   2  -6  10        0.32        0.79      0.15 o
   3  -6  10        0.00        0.34      0.45 o
   4  -6  10        0.72        0.07      0.46 o
   5  -6  10        0.04        0.08      0.42 o
   6  -6  10        0.48        1.44      0.77 o
  -6  -5  10        0.37        0.41      0.43 o
  -5  -5  10        3.46        4.27      0.47 o
  -4  -5  10        0.03        0.29      0.20 o
  -3  -5  10        0.26        0.49      0.23 o
  -2  -5  10        3.68        3.44      0.49 o
  -1  -5  10       12.39       10.47      0.57 o
   0  -5  10        0.54        0.71      0.21 o
   1  -5  10        0.88        1.48      0.15 o
   2  -5  10        4.43        4.29      0.39 o
   3  -5  10        4.01        3.46      0.57 o
   4  -5  10        2.88        1.67      0.46 o
   5  -5  10        0.01        0.06      0.40 o
   6  -5  10        0.15        0.25      0.20 o
  -6  -4  10        0.01        0.17      0.39 o
  -5  -4  10        1.74        1.82      0.38 o
  -4  -4  10        3.50        4.25      0.34 o
  -3  -4  10        0.21        1.11      0.20 o
  -2  -4  10        2.39        1.98      0.34 o
  -1  -4  10       18.31       14.67      0.17 o
   0  -4  10        2.28        2.59      0.17 o
   1  -4  10       18.35       17.05      0.62 o
   2  -4  10       12.02        9.11      0.47 o
   3  -4  10       20.25       18.45      0.62 o
   4  -4  10        2.11        2.44      0.38 o
   5  -4  10        0.09        0.06      0.17 o
   6  -4  10        0.63        0.24      0.21 o
  -7  -3  10        0.10        0.16      0.41 o
  -6  -3  10        0.11        0.32      0.39 o
  -5  -3  10        0.45        0.50      0.23 o
  -4  -3  10        1.12        1.03      0.18 o
  -3  -3  10        0.09        0.10      0.13 o
  -2  -3  10        6.14        5.89      0.15 o
  -1  -3  10        2.39        1.75      0.25 o
   0  -3  10        0.62        0.38      0.09 o
   1  -3  10        2.95        3.70      0.20 o
   2  -3  10       34.80       33.42      0.82 o
   3  -3  10       49.49       47.84      0.90 o
   4  -3  10        0.15        0.15      0.19 o
   5  -3  10        2.10        1.51      0.24 o
   6  -3  10        0.59        0.33      0.28 o
  -7  -2  10        0.19        0.21      0.43 o
  -6  -2  10        0.00        0.05      0.37 o
  -5  -2  10        2.96        3.75      0.29 o
  -4  -2  10        0.08        0.17      0.20 o
  -3  -2  10        1.29        1.73      0.29 o
  -2  -2  10       16.10       17.15      0.38 o
  -1  -2  10        0.90        1.86      0.28 o
   0  -2  10        6.68        4.79      0.30 o
   1  -2  10       56.70       53.06      0.56 o
   2  -2  10        4.58        3.66      0.24 o
   3  -2  10       32.17       31.04      0.92 o
   4  -2  10        3.26        3.77      0.29 o
   5  -2  10        0.11        0.11      0.27 o
   6  -2  10        1.15        0.69      0.63 o
  -7  -1  10        0.14        0.10      0.39 o
  -6  -1  10        0.49        0.34      0.29 o
  -5  -1  10        0.98        1.09      0.25 o
  -4  -1  10        8.74        8.27      0.48 o
  -3  -1  10       25.89       28.44      0.41 o
  -2  -1  10        6.57        6.67      0.22 o
  -1  -1  10       37.60       35.82      0.41 o
   0  -1  10       11.56       10.94      0.49 o
   1  -1  10        6.10        5.67      0.40 o
   2  -1  10        0.67        0.43      0.27 o
   3  -1  10        0.17        0.20      0.24 o
   4  -1  10        2.28        1.88      0.29 o
   5  -1  10        0.46        0.59      0.46 o
   6  -1  10        0.61        1.05      0.49 o
  -8   0  10        0.05        0.24      0.42 o
  -7   0  10        0.24        0.34      0.39 o
  -6   0  10        0.57        1.02      0.35 o
  -5   0  10        9.14        9.82      0.28 o
  -4   0  10        0.64        0.66      0.21 o
  -3   0  10      105.50      101.44      1.62 o
  -2   0  10       72.26       75.86      1.02 o
  -1   0  10        4.30        3.25      0.24 o
   0   0  10        4.17        3.60      0.16 o
   1   0  10        9.41       10.71      0.49 o
   2   0  10        2.26        2.50      0.24 o
   3   0  10        5.49        6.57      0.48 o
   4   0  10        1.62        2.83      0.46 o
   5   0  10        0.03        0.36      0.38 o
   6   0  10        0.02        0.18      0.45 o
  -8   1  10        0.01        0.13      0.42 o
  -7   1  10        0.07        0.11      0.36 o
  -6   1  10        2.46        2.32      0.29 o
  -5   1  10        2.02        2.33      0.26 o
  -4   1  10       15.29       15.37      0.39 o
  -3   1  10       22.53       19.61      0.46 o
  -2   1  10      113.15      112.10      1.65 o
  -1   1  10       43.26       44.49      0.63 o
   0   1  10        0.02        0.09      0.15 o
   1   1  10       29.03       28.18      0.47 o
   2   1  10       16.11       16.18      0.69 o
   3   1  10        0.84        1.14      0.18 o
   4   1  10        0.08        0.35      0.21 o
   5   1  10        0.42        0.21      0.42 o
  -8   2  10        0.37        0.07      0.44 o
  -7   2  10        0.06        0.15      0.33 o
  -6   2  10        2.10        2.38      0.35 o
  -5   2  10        0.55        0.51      0.23 o
  -4   2  10        0.01        0.06      0.19 o
  -3   2  10        6.75        8.37      0.41 o
  -2   2  10        6.87        6.32      0.37 o
  -1   2  10       13.83       13.74      0.68 o
   0   2  10        7.85        8.49      0.97 o
   1   2  10        7.07        7.16      0.35 o
   2   2  10       11.90       13.04      0.40 o
   3   2  10        4.21        4.20      0.40 o
   4   2  10        0.37        0.10      0.25 o
   5   2  10        0.38        0.13      0.42 o
  -8   3  10        1.58        1.34      0.48 o
  -7   3  10        1.19        0.95      0.28 o
  -6   3  10        0.02        0.26      0.26 o
  -5   3  10        0.15        0.14      0.28 o
  -4   3  10        8.21        7.77      0.30 o
  -3   3  10        2.44        2.62      0.23 o
  -2   3  10        8.36        8.59      0.23 o
  -1   3  10        0.04        0.10      0.32 o
   0   3  10        3.84        4.27      0.47 o
   1   3  10        0.40        0.49      0.16 o
   2   3  10        0.14        0.16      0.21 o
   3   3  10        0.05        0.16      0.24 o
   4   3  10        0.01        0.18      0.30 o
  -8   4  10        0.07        0.54      0.64 o
  -7   4  10        0.65        0.78      0.32 o
  -6   4  10        0.85        0.86      0.27 o
  -5   4  10        0.28        0.36      0.25 o
  -4   4  10        7.63        6.78      0.48 o
  -3   4  10        9.68        9.84      0.37 o
  -2   4  10        0.56        0.46      0.16 o
  -1   4  10        1.64        1.77      0.17 o
   0   4  10        0.05        0.05      0.22 o
   1   4  10        0.57        0.84      0.22 o
   2   4  10        0.22        0.47      0.22 o
   3   4  10        0.43        0.40      0.29 o
   4   4  10        0.11        0.24      0.30 o
  -7   5  10        0.46        0.61      0.31 o
  -6   5  10        1.44        1.77      0.54 o
  -5   5  10        0.61        0.27      0.26 o
  -4   5  10        0.53        1.03      0.26 o
  -3   5  10        0.00        0.04      0.25 o
  -2   5  10        0.00        0.08      0.18 o
  -1   5  10        0.38        0.27      0.19 o
   0   5  10        0.83        0.79      0.21 o
   1   5  10        0.36        0.68      0.24 o
   2   5  10        0.02        0.17      0.23 o
   3   5  10        0.00        0.13      0.33 o
  -7   6  10        0.98        0.91      0.48 o
  -6   6  10        0.25        0.47      0.29 o
  -5   6  10        0.37        0.06      0.25 o
  -4   6  10        0.40        0.67      0.29 o
  -3   6  10        2.77        2.82      0.47 o
  -2   6  10        0.36        0.46      0.25 o
  -1   6  10        0.37        0.50      0.22 o
   0   6  10        2.83        3.39      0.35 o
   1   6  10        2.02        2.28      0.33 o
   2   6  10        0.43        0.24      0.29 o
  -6   7  10        1.02        1.37      0.63 o
  -5   7  10        0.32        0.58      0.37 o
  -4   7  10        0.17        0.02      0.35 o
  -3   7  10        0.01        0.27      0.37 o
  -2   7  10        0.01        0.07      0.26 o
  -1   7  10        0.11        0.17      0.30 o
   0   7  10        0.18        0.02      0.31 o
   1   7  10        0.00        0.38      0.37 o
  -5   8  10        0.00        0.00      0.42 o
  -4   8  10        0.59        0.76      0.44 o
  -3   8  10        1.89        1.59      0.47 o
  -2   8  10        0.22        0.25      0.39 o
  -1   8  10        0.31        0.52      0.40 o
   0   8  10        0.21        0.29      0.41 o
  -1  -9  11        0.10        0.16      0.55 o
   0  -9  11        0.05        0.04      0.47 o
   1  -9  11        0.25        0.47      0.46 o
   2  -9  11        0.01        0.24      0.37 o
   3  -9  11        0.50        0.46      0.28 o
  -2  -8  11        0.73        0.33      0.31 o
  -1  -8  11        1.57        2.27      0.51 o
   0  -8  11        0.40        0.42      0.45 o
   1  -8  11        8.75        9.48      0.63 o
   2  -8  11        4.68        6.16      0.40 o
   3  -8  11        0.01        0.32      0.25 o
  -4  -7  11        0.00        0.00      0.50 o
  -3  -7  11        0.08        0.08      0.29 o
  -2  -7  11        0.42        0.47      0.25 o
  -1  -7  11        0.69        0.88      0.45 o
   0  -7  11        0.26        0.06      0.22 o
   1  -7  11        3.63        3.85      0.29 o
   2  -7  11        7.82        7.18      0.41 o
   3  -7  11        2.10        1.44      0.19 o
  -4  -6  11        1.83        2.59      0.34 o
  -3  -6  11        0.42        0.20      0.22 o
  -2  -6  11        1.88        1.82      0.23 o
  -1  -6  11        0.11        1.30      0.46 o
   0  -6  11        0.02        0.08      0.27 o
   1  -6  11        1.09        1.36      0.25 o
   2  -6  11        1.61        1.22      0.17 o
   3  -6  11        0.86        0.80      0.50 o
   4  -6  11        0.13        0.07      0.55 o
   5  -6  11        2.84        2.91      0.86 o
  -5  -5  11        0.08        0.04      0.31 o
  -4  -5  11        7.47        7.33      0.34 o
  -3  -5  11        1.56        2.45      0.34 o
  -2  -5  11        0.23        0.42      0.25 o
  -1  -5  11        0.01        0.03      0.18 o
   0  -5  11        0.01        0.06      0.16 o
   1  -5  11        4.95        4.42      0.39 o
   2  -5  11        0.76        0.66      0.29 o
   3  -5  11        6.62        6.52      0.56 o
   4  -5  11        0.78        0.85      0.41 o
   5  -5  11        0.98        0.18      0.56 o
  -6  -4  11        0.37        0.55      0.34 o
  -5  -4  11        0.56        0.72      0.33 o
  -4  -4  11        0.02        0.18      0.19 o
  -3  -4  11        0.87        1.05      0.15 o
  -2  -4  11        0.66        1.16      0.30 o
  -1  -4  11        0.42        0.45      0.16 o
   0  -4  11        7.94        8.46      0.28 o
   1  -4  11        0.34        0.22      0.16 o
   2  -4  11        5.94        5.12      0.36 o
   3  -4  11        0.02        0.09      0.14 o
   4  -4  11        0.00        0.06      0.15 o
   5  -4  11        0.51        0.63      0.24 o
   6  -4  11        0.21        0.47      0.24 o
  -6  -3  11        0.04        0.08      0.27 o
  -5  -3  11        0.83        0.99      0.29 o
  -4  -3  11        0.00        0.14      0.19 o
  -3  -3  11        3.24        3.37      0.29 o
  -2  -3  11        1.09        0.83      0.23 o
  -1  -3  11       11.69       12.96      0.44 o
   0  -3  11       32.21       31.95      0.63 o
   1  -3  11       10.07        9.66      0.38 o
   2  -3  11        1.11        1.48      0.20 o
   3  -3  11       10.03        9.01      0.33 o
   4  -3  11       19.18       20.47      0.59 o
   5  -3  11        1.07        1.42      0.28 o
   6  -3  11        0.12        0.46      0.35 o
  -7  -2  11        0.22        0.40      0.42 o
  -6  -2  11        0.01        0.16      0.28 o
  -5  -2  11        0.61        0.68      0.21 o
  -4  -2  11        6.41        6.60      0.26 o
  -3  -2  11        0.69        0.74      0.17 o
  -2  -2  11       25.93       27.33      0.38 o
  -1  -2  11        1.05        1.37      0.21 o
   0  -2  11        0.22        0.29      0.11 o
   1  -2  11        0.46        1.05      0.14 o
   2  -2  11       15.87       18.35      0.72 o
   3  -2  11        3.55        3.79      0.39 o
   4  -2  11       30.75       34.40      0.90 o
   5  -2  11        9.20       11.38      1.24 o
  -7  -1  11        0.02        0.03      0.40 o
  -6  -1  11        0.24        0.64      0.53 o
  -5  -1  11        2.55        2.46      0.26 o
  -4  -1  11        0.02        0.05      0.16 o
  -3  -1  11        0.18        0.59      0.16 o
  -2  -1  11        0.21        0.15      0.19 o
  -1  -1  11        0.50        0.32      0.14 o
   0  -1  11       12.02       12.63      0.48 o
   1  -1  11        0.25        0.26      0.15 o
   2  -1  11        9.31       10.33      0.68 o
   3  -1  11        0.09        0.24      0.28 o
   4  -1  11        2.67        2.79      0.37 o
   5  -1  11        3.49        4.99      0.70 o
  -7   0  11        0.18        0.07      0.37 o
  -6   0  11        0.07        0.35      0.33 o
  -5   0  11        0.02        0.10      0.21 o
  -4   0  11        6.45        7.48      0.32 o
  -3   0  11       10.62       10.31      0.51 o
  -2   0  11       27.11       32.66      0.70 o
  -1   0  11       35.45       35.90      0.52 o
   0   0  11        3.67        4.08      0.47 o
   1   0  11        1.08        1.38      0.34 o
   2   0  11        0.03        0.05      0.23 o
   3   0  11        0.37        0.25      0.34 o
   4   0  11        0.13        0.21      0.41 o
   5   0  11        0.63        0.55      0.37 o
  -7   1  11        0.26        0.52      0.44 o
  -6   1  11        0.08        0.48      0.26 o
  -5   1  11        2.08        1.94      0.26 o
  -4   1  11        0.84        1.04      0.25 o
  -3   1  11       31.24       31.81      0.67 o
  -2   1  11        0.95        0.39      0.22 o
  -1   1  11       11.58       14.07      0.46 o
   0   1  11        2.78        3.66      0.21 o
   1   1  11        0.32        0.05      0.22 o
   2   1  11        1.85        2.80      0.39 o
   3   1  11        1.54        0.92      0.47 o
   4   1  11        0.00        0.13      0.41 o
   5   1  11        0.02        0.44      0.47 o
  -7   2  11        0.43        0.44      0.42 o
  -6   2  11        0.01        0.11      0.24 o
  -5   2  11        0.63        0.47      0.25 o
  -4   2  11        0.17        0.38      0.20 o
  -3   2  11        0.74        0.80      0.20 o
  -2   2  11        0.15        0.15      0.19 o
  -1   2  11        0.07        0.37      0.23 o
   0   2  11        7.90        9.06      0.28 o
   1   2  11        3.98        3.90      0.27 o
   2   2  11        0.29        0.46      0.21 o
   3   2  11        0.14        0.12      0.25 o
   4   2  11        0.01        0.02      0.39 o
  -7   3  11        0.23        0.18      0.26 o
  -6   3  11        0.32        0.49      0.31 o
  -5   3  11        0.35        0.39      0.29 o
  -4   3  11        0.11        0.15      0.24 o
  -3   3  11        1.79        1.91      0.28 o
  -2   3  11        3.02        3.04      0.29 o
  -1   3  11        0.92        0.64      0.26 o
   0   3  11        0.00        0.14      0.21 o
   1   3  11        0.27        0.50      0.21 o
   2   3  11        0.62        0.95      0.31 o
   3   3  11        1.62        1.42      0.30 o
   4   3  11        0.43        0.98      0.33 o
  -7   4  11        0.55        0.61      0.33 o
  -6   4  11        0.70        0.67      0.30 o
  -5   4  11        1.75        0.97      0.32 o
  -4   4  11        1.01        0.85      0.25 o
  -3   4  11        0.35        0.43      0.24 o
  -2   4  11        0.70        0.83      0.21 o
  -1   4  11        0.91        0.72      0.20 o
   0   4  11        0.63        0.61      0.22 o
   1   4  11        0.45        0.50      0.24 o
   2   4  11        0.08        0.24      0.25 o
   3   4  11        0.15        0.60      0.35 o
  -7   5  11        0.71        0.29      0.40 o
  -6   5  11        0.21        0.10      0.30 o
  -5   5  11        3.01        2.70      0.72 o
  -4   5  11        1.34        1.30      0.34 o
  -3   5  11        1.33        1.65      0.34 o
  -2   5  11        0.14        0.46      0.27 o
  -1   5  11        0.94        0.89      0.22 o
   0   5  11        1.08        1.81      0.28 o
   1   5  11        0.00        0.15      0.24 o
   2   5  11        0.42        0.34      0.32 o
  -6   6  11        1.03        0.28      0.38 o
  -5   6  11        0.01        0.03      0.27 o
  -4   6  11        1.73        1.13      0.30 o
  -3   6  11        0.04        0.09      0.29 o
  -2   6  11        0.40        0.69      0.33 o
  -1   6  11        0.23        0.04      0.26 o
   0   6  11        1.71        1.16      0.42 o
   1   6  11        0.59        0.37      0.30 o
  -5   7  11        0.01        0.12      0.37 o
  -4   7  11        1.10        0.82      0.43 o
  -3   7  11        2.27        2.26      0.68 o
  -2   7  11        0.12        0.12      0.41 o
  -1   7  11        0.01        0.06      0.30 o
   0   7  11        0.05        0.07      0.34 o
  -4   8  11        0.20        0.52      0.44 o
  -3   8  11        0.20        0.44      0.44 o
  -2   8  11        0.84        0.59      0.59 o
  -1  -8  12        0.53        1.59      0.66 o
   0  -8  12        1.40        1.56      0.48 o
   1  -8  12        1.86        2.32      0.52 o
   2  -8  12        3.05        3.19      0.33 o
   3  -8  12        3.17        4.80      0.38 o
  -3  -7  12        0.72        1.80      0.47 o
  -2  -7  12        0.00        0.23      0.28 o
  -1  -7  12        0.45        0.01      0.36 o
   0  -7  12        2.21        2.86      0.46 o
   1  -7  12        8.60        8.42      1.07 o
   2  -7  12        0.94        0.56      0.26 o
   3  -7  12        0.63        0.64      0.18 o
  -4  -6  12        0.01        0.00      0.38 o
  -3  -6  12        3.14        4.67      0.38 o
  -2  -6  12        0.00        0.06      0.20 o
  -1  -6  12        3.29        3.52      0.30 o
   0  -6  12        0.23        0.07      0.25 o
   1  -6  12        0.62        0.83      0.20 o
   2  -6  12        0.25        0.32      0.20 o
   3  -6  12        0.00        0.00      0.49 o
  -5  -5  12        2.35        3.19      0.77 o
  -4  -5  12        3.30        4.87      0.45 o
  -3  -5  12        1.84        3.02      0.33 o
  -2  -5  12        0.73        0.95      0.36 o
  -1  -5  12        1.89        0.77      0.17 o
   0  -5  12        2.39        1.75      0.34 o
   1  -5  12        2.81        2.87      0.39 o
   2  -5  12        4.83        3.94      0.41 o
   3  -5  12        1.11        1.53      0.19 o
   4  -5  12        1.70        0.64      0.68 o
   5  -5  12        0.95        0.44      0.65 o
  -5  -4  12        0.57        0.68      0.33 o
  -4  -4  12        2.16        1.59      0.40 o
  -3  -4  12        1.39        1.20      0.30 o
  -2  -4  12        0.01        0.08      0.19 o
  -1  -4  12        0.58        1.32      0.20 o
   0  -4  12        0.18        0.74      0.26 o
   1  -4  12        2.88        2.41      0.39 o
   2  -4  12        0.00        0.15      0.20 o
   3  -4  12        1.31        1.42      0.19 o
   4  -4  12        0.33        0.11      0.18 o
   5  -4  12        0.42        0.24      0.19 o
  -6  -3  12        0.30        0.96      0.45 o
  -5  -3  12        0.01        0.09      0.26 o
  -4  -3  12        0.62        0.58      0.24 o
  -3  -3  12        0.01        0.54      0.15 o
  -2  -3  12        5.28        5.09      0.36 o
  -1  -3  12        7.95        7.43      0.28 o
   0  -3  12        1.29        1.11      0.19 o
   1  -3  12        1.81        1.88      0.41 o
   2  -3  12        1.82        1.71      0.23 o
   3  -3  12        2.38        1.53      0.23 o
   4  -3  12        0.33        0.14      0.23 o
   5  -3  12        0.40        0.72      0.27 o
  -6  -2  12        0.07        0.08      0.37 o
  -5  -2  12        0.73        0.65      0.65 o
  -4  -2  12        0.41        0.49      0.18 o
  -3  -2  12        2.66        2.51      0.25 o
  -2  -2  12        0.01        0.21      0.14 o
  -1  -2  12       19.05       18.08      0.53 o
   0  -2  12        2.79        1.78      0.15 o
   1  -2  12        0.31        0.32      0.18 o
   2  -2  12        0.96        0.61      0.24 o
   3  -2  12       12.00       10.93      0.43 o
   4  -2  12        4.13        4.22      0.33 o
   5  -2  12        0.09        0.90      0.95 o
  -6  -1  12        0.40        0.39      0.40 o
  -5  -1  12        0.14        0.12      0.25 o
  -4  -1  12        1.63        1.65      0.22 o
  -3  -1  12        0.12        0.15      0.14 o
  -2  -1  12        1.30        1.56      0.30 o
  -1  -1  12        0.09        0.05      0.19 o
   0  -1  12        0.08        0.17      0.16 o
   1  -1  12        1.68        1.43      0.27 o
   2  -1  12        0.11        0.05      0.24 o
   3  -1  12        4.17        5.73      0.46 o
   4  -1  12        0.74        0.85      0.47 o
   5  -1  12        0.25        1.31      0.51 o
  -7   0  12        0.38        0.02      0.36 o
  -6   0  12        0.50        0.11      0.37 o
  -5   0  12        0.17        0.28      0.24 o
  -4   0  12        0.11        0.15      0.18 o
  -3   0  12        4.48        4.96      0.35 o
  -2   0  12       28.38       31.03      0.48 o
  -1   0  12        1.80        2.30      0.32 o
   0   0  12        1.89        1.35      0.32 o
   1   0  12        1.95        1.69      0.34 o
   2   0  12        0.20        0.64      0.26 o
   3   0  12        0.31        0.12      0.37 o
   4   0  12        0.04        0.10      0.45 o
  -7   1  12        0.00        0.01      0.37 o
  -6   1  12        0.16        0.29      0.29 o
  -5   1  12        0.10        0.06      0.22 o
  -4   1  12        0.09        0.30      0.22 o
  -3   1  12        0.97        0.69      0.22 o
  -2   1  12       28.82       28.34      0.69 o
  -1   1  12        6.31        6.58      0.27 o
   0   1  12        1.47        0.97      0.27 o
   1   1  12        0.38        0.20      0.25 o
   2   1  12        1.31        1.57      0.30 o
   3   1  12        0.72        0.87      0.39 o
   4   1  12        0.06        0.11      0.45 o
  -7   2  12        0.07        0.01      0.36 o
  -6   2  12        0.00        0.08      0.27 o
  -5   2  12        0.32        0.01      0.26 o
  -4   2  12        0.84        0.69      0.25 o
  -3   2  12        0.88        0.44      0.23 o
  -2   2  12        5.41        5.38      0.31 o
  -1   2  12        2.41        2.25      0.32 o
   0   2  12        0.69        0.42      0.26 o
   1   2  12        0.78        0.84      0.32 o
   2   2  12        2.02        1.62      0.32 o
   3   2  12        0.02        0.26      0.40 o
   4   2  12        0.01        0.45      0.47 o
  -7   3  12        0.96        1.54      0.40 o
  -6   3  12        0.24        0.13      0.37 o
  -5   3  12        0.05        0.06      0.25 o
  -4   3  12        1.10        0.83      0.38 o
  -3   3  12        3.06        2.67      0.29 o
  -2   3  12        8.51        9.05      0.33 o
  -1   3  12        2.15        2.12      0.28 o
   0   3  12        0.89        0.52      0.21 o
   1   3  12        0.32        0.26      0.27 o
   2   3  12        1.18        0.77      0.47 o
   3   3  12        0.18        0.35      0.32 o
  -7   4  12        0.31        0.16      0.36 o
  -6   4  12        0.00        0.03      0.36 o
  -5   4  12        0.66        0.89      0.32 o
  -4   4  12        0.02        0.11      0.26 o
  -3   4  12        0.24        0.62      0.27 o
  -2   4  12        0.02        0.06      0.19 o
  -1   4  12        0.73        0.59      0.24 o
   0   4  12        0.57        0.22      0.22 o
   1   4  12        0.23        0.26      0.26 o
   2   4  12        0.92        1.26      0.39 o
  -6   5  12        0.14        0.02      0.36 o
  -5   5  12        0.01        0.06      0.28 o
  -4   5  12        1.38        1.15      0.36 o
  -3   5  12        0.29        0.63      0.29 o
  -2   5  12        0.90        0.76      0.34 o
  -1   5  12        0.00        0.01      0.24 o
   0   5  12        0.87        0.88      0.28 o
   1   5  12        0.84        1.36      0.37 o
  -5   6  12        0.00        0.07      0.38 o
  -4   6  12        1.97        1.87      0.34 o
  -3   6  12        4.35        5.40      0.49 o
  -2   6  12        0.41        0.15      0.31 o
  -1   6  12        0.11        0.04      0.27 o
   0   6  12        0.08        0.55      0.34 o
  -4   7  12        0.01        0.03      0.38 o
  -3   7  12        0.37        0.35      0.40 o
  -2   7  12        0.73        0.78      0.59 o
  -2  -7  13        2.41        3.98      0.70 o
  -1  -7  13        0.67        1.13      0.63 o
   0  -7  13        1.63        1.42      0.38 o
   1  -7  13        0.13        0.21      0.32 o
   2  -7  13        4.82        3.87      0.35 o
  -3  -6  13        0.49        0.11      0.29 o
  -2  -6  13        0.54        0.20      0.28 o
  -1  -6  13        0.04        0.05      0.27 o
   0  -6  13        3.99        4.75      0.50 o
   1  -6  13        0.03        0.28      0.26 o
   2  -6  13        0.33        0.09      0.21 o
  -4  -5  13        0.84        0.87      0.34 o
  -3  -5  13        4.70        5.47      0.42 o
  -2  -5  13        0.90        0.88      0.24 o
  -1  -5  13        2.31        2.63      0.27 o
   0  -5  13        0.03        0.11      0.32 o
   1  -5  13        0.70        0.45      0.21 o
   2  -5  13        0.54        0.24      0.24 o
   3  -5  13        0.08        0.02      0.18 o
   4  -5  13        0.26        0.00      0.65 o
  -5  -4  13        0.64        0.51      0.39 o
  -4  -4  13        0.07        0.06      0.29 o
  -3  -4  13        1.38        1.66      0.31 o
  -2  -4  13        0.72        0.79      0.19 o
  -1  -4  13        0.18        1.00      0.32 o
   0  -4  13        0.05        0.07      0.34 o
   1  -4  13        0.61        0.55      0.25 o
   2  -4  13        0.03        0.02      0.21 o
   3  -4  13        0.00        0.07      0.19 o
   4  -4  13        0.98        1.18      0.23 o
  -5  -3  13        0.01        0.01      0.35 o
  -4  -3  13        2.01        2.16      0.38 o
  -3  -3  13        0.22        0.16      0.20 o
  -2  -3  13        0.09        0.14      0.19 o
  -1  -3  13        2.41        2.22      0.23 o
   0  -3  13        3.20        3.20      0.48 o
   1  -3  13        1.95        2.35      0.39 o
   2  -3  13        0.00        0.10      0.20 o
   3  -3  13        0.18        0.20      0.21 o
   4  -3  13        0.58        0.62      0.26 o
  -6  -2  13        0.01        0.02      0.39 o
  -5  -2  13        0.39        0.89      0.37 o
  -4  -2  13        0.58        0.23      0.25 o
  -3  -2  13        1.77        1.69      0.27 o
  -2  -2  13        0.62        0.65      0.23 o
  -1  -2  13        1.99        2.13      0.20 o
   0  -2  13        2.01        1.92      0.35 o
   1  -2  13        1.78        2.05      0.37 o
   2  -2  13        0.04        0.09      0.21 o
   3  -2  13        0.00        0.05      0.25 o
   4  -2  13        2.17        1.26      1.32 o
  -6  -1  13        0.01        0.03      0.34 o
  -5  -1  13        0.06        0.12      0.34 o
  -4  -1  13        0.62        1.11      0.22 o
  -3  -1  13        0.24        0.16      0.17 o
  -2  -1  13        0.75        0.82      0.31 o
  -1  -1  13        0.09        0.36      0.17 o
   0  -1  13        2.11        1.84      0.27 o
   1  -1  13        0.90        0.52      0.26 o
   2  -1  13        0.62        0.77      0.58 o
   3  -1  13        0.04        0.33      0.39 o
   4  -1  13        2.35        3.65      0.61 o
  -6   0  13        0.06        0.23      0.38 o
  -5   0  13        0.25        0.41      0.31 o
  -4   0  13        0.23        0.30      0.21 o
  -3   0  13        0.81        0.41      0.21 o
  -2   0  13        1.01        1.07      0.32 o
  -1   0  13        1.74        2.11      0.33 o
   0   0  13        0.66        0.54      0.23 o
   1   0  13        0.21        0.25      0.28 o
   2   0  13        0.45        0.41      0.36 o
   3   0  13        0.06        0.06      0.40 o
   4   0  13        2.54        2.87      0.47 o
  -6   1  13        0.00        0.20      0.30 o
  -5   1  13        0.28        0.08      0.27 o
  -4   1  13        0.36        0.21      0.22 o
  -3   1  13        0.07        0.15      0.22 o
  -2   1  13        3.29        3.01      0.24 o
  -1   1  13        0.43        0.66      0.23 o
   0   1  13        0.55        0.71      0.27 o
   1   1  13        0.06        0.20      0.23 o
   2   1  13        0.39        0.76      0.40 o
   3   1  13        0.04        0.19      0.43 o
  -6   2  13        0.07        0.33      0.32 o
  -5   2  13        0.10        0.09      0.36 o
  -4   2  13        0.15        0.09      0.26 o
  -3   2  13        0.03        0.07      0.23 o
  -2   2  13        3.15        3.49      0.30 o
  -1   2  13        5.97        8.18      0.42 o
   0   2  13        0.71        0.64      0.27 o
   1   2  13        0.07        0.05      0.26 o
   2   2  13        0.02        0.04      0.36 o
   3   2  13        0.05        0.00      0.42 o
  -6   3  13        0.07        0.01      0.39 o
  -5   3  13        0.08        0.12      0.37 o
  -4   3  13        0.08        0.16      0.26 o
  -3   3  13        3.34        5.51      0.42 o
  -2   3  13        0.15        0.72      0.33 o
  -1   3  13        5.12        7.01      0.45 o
   0   3  13        1.70        2.46      0.34 o
   1   3  13        0.15        0.38      0.27 o
   2   3  13        0.53        0.29      0.28 o
  -6   4  13        0.00        0.34      0.39 o
  -5   4  13        0.00        0.01      0.33 o
  -4   4  13        0.00        0.08      0.34 o
  -3   4  13        1.00        1.43      0.33 o
  -2   4  13        0.72        1.24      0.30 o
  -1   4  13        0.11        0.17      0.23 o
   0   4  13        1.48        1.55      0.45 o
   1   4  13        1.03        2.01      0.42 o
  -5   5  13        0.07        0.15      0.37 o
  -4   5  13        0.10        0.59      0.41 o
  -3   5  13        0.84        1.04      0.32 o
  -2   5  13        0.22        0.32      0.31 o
  -1   5  13        0.33        0.58      0.32 o
   0   5  13        0.01        0.00      0.39 o
  -4   6  13        0.32        0.73      0.44 o
  -3   6  13        0.00        0.02      0.41 o
  -2   6  13        0.32        0.37      0.39 o
  -1   6  13        0.01        0.09      0.59 o
  -2  -6  14        0.16        0.34      0.53 o
  -1  -6  14        0.01        0.25      0.39 o
   0  -6  14        0.01        0.15      0.39 o
   1  -6  14        1.14        2.45      0.36 o
   2  -6  14        0.18        0.02      0.23 o
  -3  -5  14        0.31        0.20      0.28 o
  -2  -5  14        1.60        0.85      0.36 o
  -1  -5  14        0.09        0.02      0.34 o
   0  -5  14        0.04        0.08      0.40 o
   1  -5  14        1.53        2.45      0.66 o
   2  -5  14        0.00        0.21      0.23 o
   3  -5  14        1.04        1.21      0.51 o
  -4  -4  14        0.09        0.24      0.40 o
  -3  -4  14        0.03        0.29      0.29 o
  -2  -4  14        0.35        0.19      0.33 o
  -1  -4  14        0.06        0.20      0.35 o
   0  -4  14        0.05        0.12      0.37 o
   1  -4  14        0.01        0.23      0.41 o
   2  -4  14        0.08        0.24      0.27 o
   3  -4  14        0.26        0.40      0.24 o
  -4  -3  14        0.91        0.81      0.39 o
  -3  -3  14        1.28        2.05      0.36 o
  -2  -3  14        0.24        0.63      0.23 o
  -1  -3  14        1.59        1.15      0.44 o
   0  -3  14        2.00        1.35      0.66 o
   1  -3  14        0.94        1.21      0.41 o
   2  -3  14        0.02        0.07      0.33 o
   3  -3  14        0.07        0.24      0.25 o
  -5  -2  14        0.09        0.00      0.50 o
  -4  -2  14        3.04        3.15      0.51 o
  -3  -2  14        0.15        0.11      0.30 o
  -2  -2  14        2.34        3.11      0.29 o
  -1  -2  14        0.94        1.41      0.26 o
   0  -2  14        0.29        0.26      0.32 o
   1  -2  14        0.00        0.02      0.34 o
   2  -2  14        0.16        0.17      0.37 o
   3  -2  14        0.20        1.06      0.39 o
  -5  -1  14        0.85        1.90      0.44 o
  -4  -1  14        0.04        0.37      0.43 o
  -3  -1  14        1.75        1.87      0.41 o
  -2  -1  14        0.34        0.20      0.21 o
  -1  -1  14        0.35        0.39      0.21 o
   0  -1  14        0.00        0.07      0.32 o
   1  -1  14        0.28        0.18      0.35 o
   2  -1  14        0.12        0.12      0.29 o
   3  -1  14        0.06        0.58      0.45 o
  -5   0  14        0.23        0.63      0.29 o
  -4   0  14        0.76        0.61      0.27 o
  -3   0  14        0.07        0.25      0.30 o
  -2   0  14        3.03        3.13      0.45 o
  -1   0  14        6.19        6.88      0.32 o
   0   0  14        0.34        0.30      0.26 o
   1   0  14        0.45        0.18      0.36 o
   2   0  14        0.14        0.28      0.39 o
   3   0  14        0.67        0.27      0.43 o
  -5   1  14        0.01        0.17      0.31 o
  -4   1  14        0.01        0.13      0.35 o
  -3   1  14        1.02        1.95      0.47 o
  -2   1  14        0.40        0.65      0.35 o
  -1   1  14        2.19        2.48      0.43 o
   0   1  14        0.56        0.68      0.36 o
   1   1  14        0.00        0.03      0.36 o
   2   1  14        0.01        0.00      0.38 o
  -5   2  14        0.00        0.20      0.37 o
  -4   2  14        0.08        0.82      0.41 o
  -3   2  14        0.41        0.38      0.30 o
  -2   2  14        0.94        0.59      0.44 o
  -1   2  14        0.51        0.99      0.31 o
   0   2  14        0.00        0.17      0.27 o
   1   2  14        0.10        0.05      0.25 o
   2   2  14        0.07        0.05      0.45 o
  -5   3  14        0.01        0.03      0.37 o
  -4   3  14        0.01        0.08      0.35 o
  -3   3  14        0.39        0.40      0.34 o
  -2   3  14        5.37        6.92      1.09 o
  -1   3  14        1.86        1.49      0.35 o
   0   3  14        0.14        0.09      0.31 o
   1   3  14        0.28        0.21      0.31 o
  -5   4  14        0.19        0.00      0.50 o
  -4   4  14        0.31        0.44      0.40 o
  -3   4  14        0.40        0.03      0.35 o
  -2   4  14        0.32        1.24      0.57 o
  -1   4  14        1.12        1.39      0.47 o
   0   4  14        0.17        0.24      0.33 o
  -3   5  14        0.02        0.00      0.39 o
  -2   5  14        0.00        0.35      0.39 o
  -1  -5  15        0.03        0.07      0.35 o
   0  -5  15        0.10        0.49      0.42 o
   1  -5  15        0.20        0.48      0.48 o
  -3  -4  15        0.07        0.00      0.52 o
  -2  -4  15        0.01        0.00      0.43 o
  -1  -4  15        0.13        0.05      0.36 o
   0  -4  15        2.64        1.57      0.47 o
   1  -4  15        0.83        0.59      0.54 o
   2  -4  15        0.23        0.56      0.44 o
  -3  -3  15        2.48        3.53      1.01 o
  -2  -3  15        1.11        1.04      0.59 o
  -1  -3  15        2.24        3.39      0.68 o
   0  -3  15        0.11        0.11      0.49 o
   1  -3  15        0.86        0.52      0.33 o
   2  -3  15        0.47        1.01      0.44 o
  -4  -2  15        0.00        0.12      0.36 o
  -3  -2  15        5.03        5.59      0.50 o
  -2  -2  15        1.53        1.89      0.40 o
  -1  -2  15        0.88        1.27      0.55 o
   0  -2  15        0.93        1.24      0.43 o
   1  -2  15        0.25        0.56      0.40 o
   2  -2  15        0.75        0.65      0.37 o
  -4  -1  15        0.56        0.85      0.42 o
  -3  -1  15        0.08        0.00      0.31 o
  -2  -1  15        4.30        3.73      0.94 o
  -1  -1  15        3.09        2.63      0.72 o
   0  -1  15        0.07        0.22      0.35 o
   1  -1  15        0.11        0.40      0.50 o
   2  -1  15        0.03        0.02      0.39 o
  -4   0  15        0.09        0.55      0.57 o
  -3   0  15        0.76        0.44      0.37 o
  -2   0  15        0.53        0.05      0.33 o
  -1   0  15        0.12        0.15      0.25 o
   0   0  15        1.23        1.36      0.46 o
   1   0  15        0.52        0.04      0.38 o
  -4   1  15        0.00        0.16      0.48 o
  -3   1  15        0.01        0.02      0.35 o
  -2   1  15        0.29        0.29      0.35 o
  -1   1  15        0.47        0.64      0.47 o
   0   1  15        0.46        0.53      0.38 o
   1   1  15        0.65        0.48      0.44 o
  -4   2  15        0.07        0.79      0.56 o
  -3   2  15        0.20        0.61      0.41 o
  -2   2  15        0.34        0.17      0.33 o
  -1   2  15        0.34        0.55      0.33 o
   0   2  15        0.24        1.00      0.36 o
  -3   3  15        0.17        0.28      0.52 o
  -2   3  15        0.11        0.74      0.38 o
  -1   3  15        1.03        1.55      0.50 o
  -2  -2  16        3.73        5.10      0.89 o
  -1  -2  16        1.94        2.38      0.63 o
   0  -2  16        0.13        0.10      0.48 o
  -2  -1  16        0.04        0.01      0.63 o
  -1  -1  16        0.61        0.47      0.54 o
   0  -1  16        0.38        0.32      0.40 o
  -2   0  16        0.20        0.02      0.34 o
  -1   0  16        0.07        0.37      0.42 o
 
